# Supplementary material for: SARS‐CoV‐2 Spike Protein as a Target of the COVID‐19 Vaccine Disrupts Insulin Signaling in Type 2 Diabetes
Source: MedComm (2020). 2025 Nov 2;6(11):e70469. doi: 10.1002/mco2.70469 (PMC12580406; doi:10.1002/mco2.70469)
Supplement: Supplementary file 2 — Table S1 mRNA gene expression after COVID‐19 vaccination in mice and enrichment analysis (standalone Excel file). [file MCO2-6-e70469-s002.xlsx]

## Sheet: Table S1
Table S1 mRNA gene expression after COVID-19 vaccination in mice and enrichment analysis
Gene ID	Gene Symbol	Type	BNT_15_Liver TPM	BNT_21_Liver TPM	BNT_25_Liver TPM	BNT_28_Liver TPM	Ctrl_10_Liver TPM	Ctrl_23_Liver TPM	Ctrl_6_Liver TPM	Ctrl_7_Liver TPM	BNT Average TPM	Control Average TPM	log2 (BNT / Control)	Pvalue(BNT / Control)	KEGG Pathway Desc	KEGG Disease Desc
100037258	'Dnajc3'	mRNA	49.62	35.3	41.74	34.66	34.31	40.19	28.91	45.16	40.33	37.1425	0.0828681	4.37956e-06	04141///Protein processing in endoplasmic reticulum+++05164///Influenza A	H02430///Ataxia, combined cerebellar and peripheral, with hearing loss and diabetes mellitus
100037282	'Rsph3b'	mRNA	2.69	2.41	2.52	1.77	1.75	2.17	0.85	0.88	2.3475	1.4125	0.681237	1.6455e-05		H00564///Primary ciliary dyskinesia
100037283	'Rnaset2a'	mRNA	308.76	277.26	250.62	253.37	240.15	258.42	288.4	321.12	272.502	277.022	-0.064778	0.000247213		H00878///Cystic leukoencephalopathy without megalencephaly
100038909	'Gm14548'	mRNA	1.69	0.58	1.26	0.56	0.59	1.21	0.3	0.99	1.0225	0.7725	0.396069	0.0443117	04380///Osteoclast differentiation+++04662///B cell receptor signaling pathway
100039019	'Mup-ps12'	mRNA	1.35	3.1	5.59	4.11	2.72	4.12	2.61	1.91	3.5375	2.84	0.352933	0.0244568
100039028	'Mup11'	mRNA	287.08	430.95	519.45	613.45	474.75	533.67	222.32	262.88	462.733	373.405	0.310751	1.29916e-96
100039089	'Mup13'	mRNA	0.23	2.16	0.52	0.67	0	0.4	0	0.31	0.895	0.1775	2.37927	1.64858e-06
100039116	'Mup14'	mRNA	2.9	22.37	12.99	18.1	15.62	11.52	7.05	11.94	14.09	11.5325	0.329171	9.16518e-05
100039139	'Ccdc152'	mRNA	0.41	0.78	0.93	2.46	0.94	4.01	3.38	1.12	1.145	2.3625	-1.02881	5.98145e-06
100039150	'Mup15'	mRNA	368.21	1515.37	1997.62	3423.68	1347.99	2512.58	2956.7	939.11	1826.22	1939.1	-0.0778445	2.06776e-28
100039177	'Mup16'	mRNA	12.12	257.1	285.47	246.72	163.84	218.62	189.41	144.92	200.352	179.197	0.186414	9.72704e-17
100039796	'Tgtp2'	mRNA	2.65	7.56	1.25	0.69	1.1	1.38	2.81	3.28	3.0375	2.1425	0.457986	2.75042e-06
100039968	'Tmem35b'	mRNA	4.37	4.25	4.26	4.14	4.47	4.59	6.68	5.42	4.255	5.29	-0.353575	0.00351797
100040298	'Gm15501'	mRNA	1.42	1.3	1.91	5.01	3.91	4.81	5.28	1.45	2.41	3.8625	-0.687897	0.000903583	03010///Ribosome+++05171///Coronavirus disease - COVID-19
100040766	'Mroh2a'	mRNA	0.38	0.37	0.34	0.34	0.38	0.3	0.58	0.64	0.3575	0.475	-0.441754	0.022202
100040843	'Cyp4a32'	mRNA	130.05	118.59	108.52	71.66	116.56	114.59	146.96	158.75	107.205	134.215	-0.371598	2.15303e-91	00071///Fatty acid degradation+++00590///Arachidonic acid metabolism+++00830///Retinol metabolism+++03320///PPAR signaling pathway+++04270///Vascular smooth muscle contraction+++04750///Inflammatory mediator regulation of TRP channels
100041585	'Amd2'	mRNA	1.89	1.14	1.7	1.32	0.89	1.13	1.05	1.41	1.5125	1.12	0.396672	0.00184172	00270///Cysteine and methionine metabolism+++00330///Arginine and proline metabolism
100041621	'Gm3435'	mRNA	4.08	1.83	1.59	1.67	1.39	1.99	0.61	2.09	2.2925	1.52	0.643699	0.000106359		H00270///Periventricular nodular heterotopia
100041687	'Mup8'	mRNA	2.01	48.35	50.99	72.35	59.38	70.08	69.56	27.37	43.425	56.5975	-0.359982	1.19347e-16
100041953	'Sap18b'	mRNA	138.99	148.41	143.25	149.14	139.53	149.83	176.88	146.75	144.947	153.248	-0.115738	2.53452e-05	03013///Nucleocytoplasmic transport+++03015///mRNA surveillance pathway
100042295	'Gm3776'	mRNA	15.85	3	19.37	13.65	10.05	2.32	11.14	3.05	12.9675	6.64	0.901423	2.65244e-18	00480///Glutathione metabolism+++00980///Metabolism of xenobiotics by cytochrome P450+++00982///Drug metabolism - cytochrome P450+++00983///Drug metabolism - other enzymes+++01524///Platinum drug resistance+++04212///Longevity regulating pathway - worm+++05200///Pathways in cancer+++05204///Chemical carcinogenesis - DNA adducts+++05207///Chemical carcinogenesis - receptor activation+++05208///Che…
100042314	'Gm10639'	mRNA	5.56	0.84	2.92	3.71	3.07	0.42	3.34	1.75	3.2575	2.145	0.522012	0.00747955	00480///Glutathione metabolism+++00980///Metabolism of xenobiotics by cytochrome P450+++00982///Drug metabolism - cytochrome P450+++00983///Drug metabolism - other enzymes+++01524///Platinum drug resistance+++04212///Longevity regulating pathway - worm+++05200///Pathways in cancer+++05204///Chemical carcinogenesis - DNA adducts+++05207///Chemical carcinogenesis - receptor activation+++05208///Che…
100042625	'Gstp-ps'	mRNA	3.32	3.67	8.84	11.38	10.02	7.58	11.21	4.6	6.8025	8.3525	-0.290233	3.03225e-11
100042807	'Eif3j2'	mRNA	25.82	23.12	20.21	20.17	20.52	23.24	23.9	27.06	22.33	23.68	-0.124327	0.000426234
100042856	'Gvin2'	mRNA	1.27	3.06	0.64	0.32	0.46	0.72	1.89	4.6	1.3225	1.9175	-0.542076	3.55647e-15
100043133	'9130023H24Rik'	mRNA	0.75	0.79	0.5	0.25	0.67	0.44	0.96	0.88	0.5725	0.7375	-0.436552	0.0101929
100043403	'Gm14410'	mRNA	1.96	1.49	1.14	1.24	0.76	1.21	0.98	1.43	1.4575	1.095	0.365839	0.00123695
100043508	'Ptges3-ps'	mRNA	2.12	3.5	3.51	2.76	3.01	3.86	4.62	3.03	2.9725	3.63	-0.314473	0.00811207
100043597	'Srcap'	mRNA	4.2	1.73	1.77	1.06	1.94	1.38	1.47	2.65	2.19	1.86	0.150023	0.00582747		H02082///Floating-Harbor syndrome
100043813	'Rps27rt'	mRNA	0	1.96	0	1.79	3.84	5.61	1.77	0	0.9375	2.805	-1.56489	0.00368673	03010///Ribosome+++05171///Coronavirus disease - COVID-19	H00237///Diamond-Blackfan anemia
100043915	'Gm4724'	mRNA	8.42	5.27	3.86	4.03	4.25	5.62	5.7	7.11	5.395	5.67	-0.144645	0.00182912	05168///Herpes simplex virus 1 infection	H00513///Transient neonatal diabetes mellitus+++H01852///Postaxial polydactyly
100044509	'Tgfbr3l'	mRNA	0.17	0.22	0.14	0.22	0.36	0.34	0.53	0.45	0.1875	0.42	-1.21919	0.0139935
100045125	'Gm17768'	mRNA	2.67	1.63	2.33	1.89	1.9	1.88	1.21	1.59	2.13	1.645	0.330725	2.4309e-05
100048884	'Mup18'	mRNA	0.23	5.75	11.09	10.29	5.47	3.16	2.66	3.41	6.84	3.675	0.967455	1.90537e-12
100088	'Rcc1'	mRNA	10.43	5.75	7.39	7.11	5.35	7.59	5.35	6.7	7.67	6.2475	0.250566	0.000159746
100101806	'Srp54c'	mRNA	5.8	5.54	3.97	2.87	4.01	3.46	5.81	7.62	4.545	5.225	-0.307266	1.64685e-07	03060///Protein export	H00100///Neutropenic disorders
100102	'Pcsk9'	mRNA	6.13	2.62	3.75	4.08	4.55	4.71	0.77	1.73	4.145	2.94	0.437947	3.26008e-09	04979///Cholesterol metabolism	H00155///Familial hypercholesterolemia+++H02505///Atherosclerosis
100113365	'Nlgn4l'	mRNA	0.07	0.04	0	0.05	0.02	0	0	0.03	0.04	0.0125	1.60678	0.0381798
100126824	'Sco2'	mRNA	31.85	42.45	38.61	39.97	34.6	41.06	61.67	34.4	38.22	42.9325	-0.205116	1.9217e-07	05230///Central carbon metabolism in cancer	H01200///Fatal infantile cardioencephalomyopathy+++H01368///Cytochrome c oxidase (COX) deficiency+++H02041///Myopia
100163	'Pafah2'	mRNA	52.94	35.05	28.14	25.04	35.28	27.08	34.5	49.22	35.2925	36.52	-0.100953	4.69143e-05	00565///Ether lipid metabolism	H00079///Asthma
100189605	'Mup19'	mRNA	137.95	999.14	1206.49	1937.45	801.24	1586.53	1794.7	582.77	1070.26	1191.31	-0.143488	3.43883e-55
100198	'H6pd'	mRNA	189.32	111.47	80.86	89.29	133.59	85.7	83.41	167.79	117.735	117.623	-0.0522088	2.13536e-06	00030///Pentose phosphate pathway+++01200///Carbon metabolism	H01111///Cortisone reductase deficiency
100201	'Tmem64'	mRNA	8.93	4.08	4.78	4.5	4.84	4.33	3.68	5.92	5.5725	4.6925	0.188222	0.000354465
100213	'Rusc2'	mRNA	13.96	9.85	9.15	7.13	8.78	7.84	8.43	10.42	10.0225	8.8675	0.184228	1.73561e-05		H00768///Autosomal recessive intellectual developmental disorder
100273	'Osbpl9'	mRNA	50.89	42.08	38.87	36.02	43.31	36.73	44.93	61.03	41.965	46.5	-0.196123	1.13978e-15
100303732	'Zfp967'	mRNA	0.47	0	0	0	0	0	0	0	0.1175	0	4.7595	0.000177578
100328588	'Il4i1b'	mRNA	0	0	0	0	0.22	0	0	0	0	0.055	-3.93424	0.00680249	00250///Alanine, aspartate and glutamate metabolism+++00270///Cysteine and methionine metabolism+++00280///Valine, leucine and isoleucine degradation+++00350///Tyrosine metabolism+++00360///Phenylalanine metabolism+++00380///Tryptophan metabolism+++00400///Phenylalanine, tyrosine and tryptophan biosynthesis
100383	'Bsdc1'	mRNA	35.11	26.09	20.64	21.8	25.91	21.33	22.87	35.1	25.91	26.3025	-0.0680721	0.0308223
100434	'Slc44a1'	mRNA	14.96	8.84	8.21	7.08	8.79	7.7	9.37	14.51	9.7725	10.0925	-0.106649	0.0119416	05231///Choline metabolism in cancer
100463512	'Gm20594'	mRNA	469.52	464.56	408.28	590.41	449.65	526.14	234.58	131.64	483.192	335.502	0.463579	2.64482e-29
100502950	'Gm3336'	mRNA	0	0	0	0.06	0.2	0.06	0.12	0	0.015	0.095	-2.56315	0.0492752
100503043	'Armcx4'	mRNA	0.16	0.05	0.07	0.04	0.05	0.11	0.19	0.19	0.08	0.135	-0.898016	0.00168963
100503670	'Rpl5'	mRNA	347.93	353.33	355.01	399.57	347.89	407.46	324.96	283.58	363.96	340.973	0.0502617	0.000152088	03010///Ribosome+++05171///Coronavirus disease - COVID-19	H00237///Diamond-Blackfan anemia
100503890	'Pet100'	mRNA	8.7	10.8	9.27	11.93	8.37	11.73	14.55	9.8	10.175	11.1125	-0.15836	0.0429393		H01368///Cytochrome c oxidase (COX) deficiency
100504221	'Efcab8'	mRNA	0.03	0.02	0.05	0.04	0	0.01	0.01	0	0.035	0.005	2.3447	0.00291076
100504263	'2210418O10Rik'	mRNA	0.62	1.57	1.46	1.3	1.62	1.86	2.04	2.91	1.2375	2.1075	-0.760734	9.29692e-14
100504663	'Atg14'	mRNA	11.66	8.2	6.59	5.73	8.27	9.26	7.93	12.4	8.045	9.465	-0.289311	1.05268e-09	04140///Autophagy - animal+++05010///Alzheimer disease+++05014///Amyotrophic lateral sclerosis+++05016///Huntington disease+++05017///Spinocerebellar ataxia+++05022///Pathways of neurodegeneration - multiple diseases+++05131///Shigellosis+++05167///Kaposi sarcoma-associated herpesvirus infection
100529082	'Gm11127'	mRNA	26.09	27.07	18.29	14.86	14.75	22.33	39.99	45.68	21.5775	30.6875	-0.556047	4.33695e-32	04144///Endocytosis+++04145///Phagosome+++04218///Cellular senescence+++04514///Cell adhesion molecules+++04612///Antigen processing and presentation+++04940///Type I diabetes mellitus+++05163///Human cytomegalovirus infection+++05165///Human papillomavirus infection+++05166///Human T-cell leukemia virus 1 infection+++05167///Kaposi sarcoma-associated herpesvirus infection+++05168///Herpes simple…	H00079///Asthma+++H00344///Leprosy+++H01476///Behcet disease+++H01507///Seronegative arthritis+++H01563///HIV infection+++H01656///Psoriasis+++H01674///Ankylosing spondylitis+++H01694///Stevens-Johnson syndrome+++H01713///Diffuse panbronchiolitis
100561	'Slc15a4'	mRNA	44.4	37.53	34.26	38.03	38.65	26.37	30.7	36.06	38.555	32.945	0.230473	5.48997e-20
100637	'N4bp2l1'	mRNA	34.4	24.84	26.9	26.05	28.45	24.07	18.83	25.21	28.0475	24.14	0.177356	3.09431e-06
100683	'Trrap'	mRNA	2.78	1.39	1.8	1.31	1.61	1.42	1.32	1.8	1.82	1.5375	0.186637	0.000620589	05166///Human T-cell leukemia virus 1 infection	H00604///Deafness, autosomal dominant
100689	'Spon2'	mRNA	1.43	1.06	1.2	0.75	1.96	0.98	1.88	2.54	1.11	1.84	-0.741746	2.4366e-06
100702	'Gbp6'	mRNA	3.35	31.86	1.76	0.9	1.81	1.45	11.17	18.43	9.4675	8.215	0.212137	3.09654e-07
100705	'Acacb'	mRNA	3.44	2.29	2.13	1.34	1.87	1.34	3.05	4.83	2.3	2.7725	-0.317211	9.99537e-09	00061///Fatty acid biosynthesis+++00620///Pyruvate metabolism+++00640///Propanoate metabolism+++04152///AMPK signaling pathway+++04910///Insulin signaling pathway+++04920///Adipocytokine signaling pathway+++04922///Glucagon signaling pathway+++04931///Insulin resistance+++04936///Alcoholic liver disease
100727	'Ugt2b34'	mRNA	260.67	162.39	163.31	130.13	156.66	145.73	127.52	207.97	179.125	159.47	0.115494	1.22305e-23	00040///Pentose and glucuronate interconversions+++00053///Ascorbate and aldarate metabolism+++00140///Steroid hormone biosynthesis+++00830///Retinol metabolism+++00860///Porphyrin metabolism+++00980///Metabolism of xenobiotics by cytochrome P450+++00982///Drug metabolism - cytochrome P450+++00983///Drug metabolism - other enzymes+++01240///Biosynthesis of cofactors+++04976///Bile secretion+++052…	H00208///Hyperbilirubinemia+++H01593///Osteoporosis+++H02054///Crigler-Najjar syndrome+++H02055///Gilbert syndrome+++H02152///Transient familial neonatal hyperbilirubinemia
100732	'Mapre3'	mRNA	14.09	11.56	11.74	10.34	12.51	10.09	15.87	14.95	11.9325	13.355	-0.203409	0.000266288		H01579///Congenital symmetric circumferential skin creases
100737	'Dcun1d4'	mRNA	11.78	5.76	6.54	4.99	6.23	6.1	4.42	7.79	7.2675	6.135	0.179921	0.000314897
100763	'Ube3c'	mRNA	13.54	7.1	5.91	6.01	6.22	5.39	6.29	10.41	8.14	7.0775	0.138788	0.000877749	04120///Ubiquitin mediated proteolysis
100764	'Rita1'	mRNA	2.53	2.67	2.65	2.58	3.32	3.4	3.47	3.87	2.6075	3.515	-0.451122	0.000256672
100861668	'Gm21119'	mRNA	0.47	0.13	0.1	0.06	0.1	0.12	0.1	0.14	0.19	0.115	0.605042	0.000754492
100861753	'Gm21188'	mRNA	0.29	0.72	0.33	0.07	0.04	0.55	0.62	0.9	0.3525	0.5275	-0.618644	0.0482014
100861909	'Mup22'	mRNA	567.3	776	759.01	1018.95	692.25	958.58	450.06	533	780.315	658.472	0.237497	2.80549e-108
100862375	'Entpd4b'	mRNA	17.19	9.28	10.32	8.92	11.47	7.84	8.58	13.54	11.4275	10.3575	0.0905807	0.0472621	00230///Purine metabolism+++00240///Pyrimidine metabolism+++04142///Lysosome
100910	'Chpf2'	mRNA	7.78	6.59	4.13	4.06	5.79	5.63	5.36	9.15	5.64	6.4825	-0.232249	1.05948e-05	00532///Glycosaminoglycan biosynthesis - chondroitin sulfate / dermatan sulfate
100952	'Emilin1'	mRNA	4.69	4.3	2.73	2.73	2.53	4.16	6.06	3.43	3.6125	4.045	-0.237091	0.000819232
100978	'Nfxl1'	mRNA	4.9	2.33	2.94	2.22	2.09	2.88	1.55	3.27	3.0975	2.4475	0.268671	0.00105436
101023	'Zfp513'	mRNA	4.1	2.48	2.97	2.43	3.12	2.74	3.57	4.3	2.995	3.4325	-0.243159	0.0160978		H00527///Retinitis pigmentosa
101055758	'Gm7592'	mRNA	0.17	0.54	0.24	0.25	0.07	0.51	0.51	0.69	0.3	0.445	-0.658908	0.0359401
101113	'Snx21'	mRNA	5.39	6.92	7.53	6.96	6.06	5.31	5.53	5.8	6.7	5.675	0.23627	0.00326543
101118	'Tmem168'	mRNA	4.79	2.89	2.82	2.13	2.97	2.81	2.76	5.12	3.1575	3.415	-0.177666	0.0100232
101142	'Itfg2'	mRNA	4.78	4.12	3.19	2.7	3.93	3.39	3.8	5.38	3.6975	4.125	-0.20309	0.021693
101197	'Zfp956'	mRNA	1.14	1.05	0.99	0.63	0.73	0.54	0.59	1.09	0.9525	0.7375	0.341431	0.0479787	05168///Herpes simplex virus 1 infection	H00513///Transient neonatal diabetes mellitus+++H01852///Postaxial polydactyly
101240	'Wdr91'	mRNA	4.73	3.58	2.91	3.12	3.87	3.1	2.33	2.83	3.585	3.0325	0.192062	0.030996
101314	'Brk1'	mRNA	64.63	68.45	66.01	64.84	65.39	64.1	76.67	68.82	65.9825	68.745	-0.0924258	0.00507901	04810///Regulation of actin cytoskeleton+++05130///Pathogenic Escherichia coli infection+++05132///Salmonella infection
101351	'Eogt'	mRNA	0.55	0.33	0.34	0.28	0.21	0.46	0.53	0.87	0.375	0.5175	-0.491256	0.00992204	00514///Other types of O-glycan biosynthesis	H01413///Adams-Oliver syndrome
101476	'Plekha1'	mRNA	3.92	1.4	1.36	1.66	1.55	1.46	1.43	1.69	2.085	1.5325	0.346944	0.000641398
101488	'Slco2b1'	mRNA	51.02	44.54	30.98	24.83	39.74	28.4	39.5	53.47	37.8425	40.2775	-0.138096	3.80207e-11
101488143	'Hbb-bt'	mRNA	64.04	37.4	265.46	67.28	31.93	163.45	31.15	27.98	108.545	63.6275	0.723147	1.60418e-60	05143///African trypanosomiasis+++05144///Malaria	H00228///Thalassemia+++H00229///Sickle cell anemia+++H00235///Methemoglobinemia
101497	'Plekhg2'	mRNA	1.39	0.89	0.68	0.46	0.58	0.63	0.55	0.96	0.855	0.68	0.333757	0.0138855		H02377///Leukodystrophy and acquired microcephaly with or without dystonia
101502	'Hsd3b7'	mRNA	110.31	112.19	81.81	71.4	106.23	99.37	118.8	142.81	93.9275	116.802	-0.355903	1.18553e-74	00120///Primary bile acid biosynthesis	H00628///Congenital bile acid synthesis defect
101513	'Mob2'	mRNA	18.31	16.69	14.45	18.04	13.62	15.46	14.58	15.09	16.8725	14.6875	0.170905	0.00247031
101540	'Prkd2'	mRNA	1.9	2.08	1.3	1.08	1.96	1.85	1.68	2.84	1.59	2.0825	-0.406645	0.000119972	04015///Rap1 signaling pathway+++04925///Aldosterone synthesis and secretion+++05208///Chemical carcinogenesis - reactive oxygen species	H02453///Congenital heart defects and ectodermal dysplasia
101612	'Grwd1'	mRNA	6.24	6.49	6.47	4.96	6.31	6.99	8.11	7.88	6.04	7.3225	-0.304026	4.91074e-05
101613	'Nlrp6'	mRNA	30.93	20.34	21.51	18.96	22.88	24.81	22.43	22.13	22.935	23.0625	-0.0653099	0.0101973	04621///NOD-like receptor signaling pathway
101739	'Psip1'	mRNA	7.57	5.6	5.98	5.44	5.44	5.15	4.47	4.97	6.1475	5.0075	0.234117	0.000651837
101772	'Ano1'	mRNA	0.47	0.3	0.43	0.3	0.22	0.35	0.29	0.18	0.375	0.26	0.552328	0.0117927
101869	'Unc45a'	mRNA	6.85	5.27	4.14	3.42	4.44	3.77	6.17	6.56	4.92	5.235	-0.142687	0.0244988		H00595///Myofibrillar myopathies+++H01202///Cataract
101943	'Sf3b3'	mRNA	9.96	6.29	6.24	3.92	6.76	5.24	6.25	10.72	6.6025	7.2425	-0.189157	6.6229e-05	03040///Spliceosome
101966	'D8Ertd738e'	mRNA	140.16	185.62	193.78	207.18	186.23	218.42	261.34	152.21	181.685	204.55	-0.204449	2.13612e-13
101994	'Champ1'	mRNA	1.34	0.99	0.71	0.49	0.78	0.73	0.98	1.66	0.8825	1.0375	-0.287871	0.0297986		H00773///Autosomal dominant intellectual developmental disorder
102022	'Ces2a'	mRNA	467.83	359.98	516.46	417.2	422.57	403.32	312.33	307.84	440.368	361.515	0.249595	5.55194e-152	00983///Drug metabolism - other enzymes
102060	'Gadd45gip1'	mRNA	11.25	12.63	14.7	14.77	14.63	14.89	18.75	13.43	13.3375	15.425	-0.235389	1.15399e-05
102093	'Phkb'	mRNA	5.57	3.82	3.65	2.7	3.68	3.32	4.21	5.73	3.935	4.235	-0.167625	0.0043864	04020///Calcium signaling pathway+++04910///Insulin signaling pathway+++04922///Glucagon signaling pathway	H00069///Glycogen storage disease+++H01760///Hepatic glycogen storage disease+++H01762///Muscle glycogen storage disease+++H01948///Glycogen storage disease type IX
102098	'Arhgef18'	mRNA	7.52	4.25	4.54	3.4	5.28	3.98	4.27	7.01	4.9275	5.135	-0.112088	0.0243253	04530///Tight junction	H00527///Retinitis pigmentosa
102103	'Mtus1'	mRNA	33.02	25.06	21.83	18.45	29.89	21.55	27.01	35.3	24.59	28.4375	-0.194105	9.63364e-19
102122	'Psme3ip1'	mRNA	16.49	15.39	18.66	12.17	16.09	14.28	17.52	17.85	15.6775	16.435	-0.106004	0.0349592
102124	'Enkd1'	mRNA	0.2	0.45	0.22	0.36	0.55	0.53	0.71	0.6	0.3075	0.5975	-0.978187	0.00748893
102141	'Snx25'	mRNA	6.27	3.37	4.48	3.75	3.89	3.86	3	4.25	4.4675	3.75	0.239259	0.000605433
102162	'Taf5l'	mRNA	8.44	4.84	4.96	4.78	4.83	4.87	4.33	5.97	5.755	5	0.147991	0.0237625	03022///Basal transcription factors
102209	'Snapc2'	mRNA	6.38	7.77	7.75	7.94	7.9	8.09	7.7	10.19	7.46	8.47	-0.188443	0.0161182
102216272	'Ak6'	mRNA	28.22	22.84	24.91	28.09	24.18	24.79	22.72	18.94	26.015	22.6575	0.158301	0.0070389	00230///Purine metabolism+++01240///Biosynthesis of cofactors+++03008///Ribosome biogenesis in eukaryotes
102294	'Cyp4v3'	mRNA	186.83	132.25	140	122.9	143.42	127.6	136.23	166.81	145.495	143.515	-0.0252794	0.0476154		H00825///Familial flecked retina syndrome+++H02107///Bietti crystalline corneoretinal dystrophy
102334	'Ankrd10'	mRNA	2.71	1.74	2.24	1.94	1.5	2.36	1.42	1.78	2.1575	1.765	0.340544	0.00368701
102339	'Cog4'	mRNA	32.16	28.72	25.1	20.16	26.63	22.21	31.52	34.09	26.535	28.6125	-0.154821	2.55737e-07		H00119///Congenital disorders of glycosylation type II
102414	'Clk3'	mRNA	24.32	20.07	18.47	18.47	18.61	19.46	17.18	16.65	20.3325	17.975	0.145173	0.000997231
102423	'Hinfp'	mRNA	2.26	1.05	1.45	0.78	1.02	1.25	0.8	1.72	1.385	1.1975	0.195435	0.0191656
102442	'Dennd4a'	mRNA	4.8	1.81	1.73	1.81	2.2	1.61	1.52	3.49	2.5375	2.205	0.123667	0.0295592
102443350	'Xndc1'	mRNA	1.03	0.7	0.61	0.43	0.78	0.59	1.24	1.42	0.6925	1.0075	-0.618657	0.000100826
102448	'Xylb'	mRNA	82.23	58.71	56.38	41.66	60.42	46.43	45.52	64.67	59.745	54.26	0.103806	3.56386e-07	00040///Pentose and glucuronate interconversions
102566	'Ano10'	mRNA	11.02	7.01	8.52	7.1	6.87	5.56	6.79	7.68	8.4125	6.725	0.290803	8.40193e-07		H01891///Autosomal recessive spinocerebellar ataxias
102580	'Alg9'	mRNA	5.77	5.13	4.7	4.28	5.37	4.13	6.17	6.78	4.97	5.6125	-0.181003	0.00957214	00510///N-Glycan biosynthesis+++00513///Various types of N-glycan biosynthesis	H00118///Congenital disorders of glycosylation type I
102631912	'Ndufb1'	mRNA	374.55	507.09	523.83	527.86	444.76	599.18	675.53	461.63	483.332	545.275	-0.227408	1.95336e-10
102632	'Acad11'	mRNA	200.82	117.38	102.2	83.37	106.88	98.8	89.95	155.44	125.942	112.767	0.0978186	8.13466e-14
102635360	'Gm32719'	mRNA	0.04	0.02	0.02	0.03	0	0.02	0	0	0.0275	0.005	2.60678	0.0434283
102637087	'Gm33989'	mRNA	1.56	0.75	0.49	0.45	0.7	0.42	0.46	0.87	0.8125	0.6125	0.32593	1.70907e-05
102639598	'Gm14296'	mRNA	3.72	1.71	1.91	1.38	1.62	1.88	2.19	1.5	2.18	1.7975	0.194355	0.0376306
102639653	'Gm2007'	mRNA	0.59	0.46	0.97	0.56	0.49	0.39	0.4	0.53	0.645	0.4525	0.448367	0.00354106
102644	'Oaf'	mRNA	172.42	145.92	124.22	161.5	137.81	125.14	123.21	160.78	151.015	136.735	0.113987	1.06871e-15
102657	'Cd276'	mRNA	0.7	0.45	0.61	0.56	0.36	0.33	0.35	0.24	0.58	0.32	0.806801	0.000259481	04514///Cell adhesion molecules
102693	'Phldb1'	mRNA	1	0.36	0.35	0.3	0.23	0.34	0.5	0.31	0.5025	0.345	0.48434	0.00374917
102866	'Pls3'	mRNA	29.31	17.18	17.24	12	19.66	15.31	16.52	29.51	18.9325	20.25	-0.150619	6.53167e-06		H01593///Osteoporosis
102902673	'Gm21992'	mRNA	0	0.11	0	0	0	0.42	0	0	0.0275	0.105	-1.86532	0.0047884
103142	'Rdh9'	mRNA	103	94.25	55.82	60.66	88.84	87.27	66.26	76.45	78.4325	79.705	-0.0805343	7.28468e-06	00830///Retinol metabolism
103149	'Upb1'	mRNA	179.89	164.91	150.93	156.34	166.1	167.83	176.48	149.37	163.018	164.945	-0.0596837	2.75935e-07	00240///Pyrimidine metabolism+++00410///beta-Alanine metabolism+++00770///Pantothenate and CoA biosynthesis+++00983///Drug metabolism - other enzymes	H00200///Beta-ureidopropionase deficiency
103172	'Chchd10'	mRNA	885.17	970.57	977.77	1035.3	1041.74	1068.47	1132.79	882.96	967.202	1031.49	-0.124162	1.02813e-52	05014///Amyotrophic lateral sclerosis	H02342///Frontotemporal dementia and amyotrophic lateral sclerosis
103236	'Csnk1g2'	mRNA	40.44	32.04	35.87	29.24	29.38	28.12	30.77	34.96	34.3975	30.8075	0.112149	0.000203396	04340///Hedgehog signaling pathway+++04341///Hedgehog signaling pathway - fly
103425	'Ncln'	mRNA	34.59	26.35	26.92	26.05	29.36	25.9	28.72	32.11	28.4775	29.0225	-0.0638944	0.0241438
103466	'Nt5dc3'	mRNA	4.83	1.9	2.34	1.39	1.96	1.84	1.61	2.89	2.615	2.075	0.261761	0.000179001
103534	'Mgat4b'	mRNA	20.77	13.02	17.61	16.16	15.38	14.59	14.87	15.23	16.89	15.0175	0.125926	0.00290416	00510///N-Glycan biosynthesis+++00513///Various types of N-glycan biosynthesis
103537	'Mbtd1'	mRNA	3.11	1.41	1.18	1.32	1.24	1.36	1.14	2.07	1.755	1.4525	0.191421	0.0299094
103551	'Epop'	mRNA	1.51	0.83	1.56	1.76	0.93	1.39	0.68	0.55	1.415	0.8875	0.636523	8.62159e-05
103554	'Psme4'	mRNA	25.05	14.02	14.38	13.49	13.84	12.45	12.31	19.05	16.735	14.4125	0.16496	1.83266e-10	03050///Proteasome
103611159	'Gm38667'	mRNA	0	0	0	0	0.01	0	0.09	0	0	0.025	-3.94536	0.00654328
103677	'Smg6'	mRNA	9.64	4.24	5.13	3.22	6.05	3.85	2.8	6.21	5.5575	4.7275	0.19504	0.000104092	03015///mRNA surveillance pathway
103694	'Tmed4'	mRNA	61.32	44.94	39.89	37.6	39.37	38.01	49.98	64.51	45.9375	47.9675	-0.109722	0.000429456
103710	'Slc35e4'	mRNA	0.36	0.11	0.16	0.19	0.06	0.12	0.12	0.16	0.205	0.115	0.771835	0.043313
103711	'Pnpo'	mRNA	153.79	128.07	127.19	126.11	150.68	127.85	124.33	139.87	133.79	135.683	-0.0576884	0.00032882	00750///Vitamin B6 metabolism+++01240///Biosynthesis of cofactors	H01124///Pyridoxamine-5'-phosphate oxidase (PNPO) deficiency
103724	'Tbc1d10a'	mRNA	6.24	6.12	5.68	5.8	5.46	5.06	4.26	5.79	5.96	5.1425	0.187608	0.0223142
103737	'Pex12'	mRNA	6.75	6.74	5.59	5.63	6.22	5.87	7.26	7.57	6.1775	6.73	-0.147572	0.0261918	04146///Peroxisome	H00205///Peroxisome biogenesis disorder+++H01342///Zellweger syndrome
103742	'Mien1'	mRNA	77.69	97.62	92.28	98.71	90.57	107.48	114.19	88.03	91.575	100.067	-0.158956	1.00034e-05
103743	'Tmem98'	mRNA	12.1	11.4	11.55	9.71	10.91	12.91	12.84	16.27	11.19	13.2325	-0.27352	2.96343e-05		H02172///Nanophthalmos
103844	'Inca1'	mRNA	12.75	12.6	13.99	8.82	11.57	10.26	22.21	16.03	12.04	15.0175	-0.3532	1.83159e-06
103963	'Rpn1'	mRNA	40.88	43.31	38.23	33.31	39.23	33.4	46.38	52.5	38.9325	42.8775	-0.170252	8.21491e-16	00510///N-Glycan biosynthesis+++00513///Various types of N-glycan biosynthesis+++04141///Protein processing in endoplasmic reticulum
103964	'Try5'	mRNA	0.26	0	0.21	0.1	0	0	0	0	0.1425	0	3.34374	0.0393228	04080///Neuroactive ligand-receptor interaction+++04972///Pancreatic secretion+++04974///Protein digestion and absorption+++05164///Influenza A	H00933///Hereditary pancreatitis
103988	'Gck'	mRNA	37.99	45.25	74.21	40.23	64.93	82.64	35.95	32.17	49.42	53.9225	-0.146992	5.14705e-10	00010///Glycolysis / Gluconeogenesis+++00052///Galactose metabolism+++00500///Starch and sucrose metabolism+++00520///Amino sugar and nucleotide sugar metabolism+++00524///Neomycin, kanamycin and gentamicin biosynthesis+++01200///Carbon metabolism+++01250///Biosynthesis of nucleotide sugars+++04910///Insulin signaling pathway+++04911///Insulin secretion+++04917///Prolactin signaling pathway+++049…	H00410///Maturity onset diabetes of the young (MODY)+++H00512///Permanent neonatal diabetes mellitus+++H01267///Familial hyperinsulinemic hypoglycemia
104001	'Rtn1'	mRNA	0.44	0.28	0.45	0.25	0.11	0.31	0.25	0.14	0.355	0.2025	0.778542	0.0191362
104009	'Qsox1'	mRNA	130.6	96.56	96.45	94.2	102.16	104.95	112.17	162.48	104.453	120.44	-0.250639	2.47602e-59
104082	'Wdr7'	mRNA	3.97	2.07	1.88	1.54	2.29	1.65	1.82	2.13	2.365	1.9725	0.18311	0.00529174	04142///Lysosome
104086	'Cyp27a1'	mRNA	437.31	349.33	390.19	401.99	366.15	386.86	282.71	301.76	394.705	334.37	0.219635	6.27277e-102	00120///Primary bile acid biosynthesis+++03320///PPAR signaling pathway+++04979///Cholesterol metabolism	H00151///Cerebrotendinous xanthomatosis
104130	'Ndufb11'	mRNA	328.99	355.07	377.34	429.84	396.29	444.75	419	300.69	372.81	390.183	-0.0888677	7.68829e-08	00190///Oxidative phosphorylation+++04714///Thermogenesis+++04723///Retrograde endocannabinoid signaling+++04932///Non-alcoholic fatty liver disease+++05010///Alzheimer disease+++05012///Parkinson disease+++05014///Amyotrophic lateral sclerosis+++05016///Huntington disease+++05020///Prion disease+++05022///Pathways of neurodegeneration - multiple diseases+++05208///Chemical carcinogenesis - react…	H00473///Mitochondrial complex I deficiency+++H01904///Microphthalmia with linear skin defects syndrome
104158	'Ces1d'	mRNA	1626.17	980.87	879.58	837.16	1100.94	1078.94	489.39	914.1	1080.94	895.842	0.211643	6.65121e-264	00983///Drug metabolism - other enzymes
104174	'Gldc'	mRNA	51.37	17.17	19.77	19.82	29.82	18.3	19.29	50.64	27.0325	29.5125	-0.189019	7.74846e-14	00260///Glycine, serine and threonine metabolism+++00630///Glyoxylate and dicarboxylate metabolism+++01200///Carbon metabolism	H00191///Nonketotic hyperglycinemia
104175	'Sbk1'	mRNA	14.57	11.53	12.75	7.06	12.06	6.74	9.21	13.18	11.4775	10.2975	0.117506	0.00293043
104184	'Blmh'	mRNA	17.8	15.8	11.85	12.59	14.64	12.83	14.75	18.4	14.51	15.155	-0.104139	0.0197973
104215	'Rhoq'	mRNA	5.4	2.56	3.74	2.54	2.71	2.38	2.14	3.48	3.56	2.6775	0.357995	7.87435e-07	04910///Insulin signaling pathway
104346	'Gas8'	mRNA	0.67	0.78	0.61	0.51	0.87	1.21	1.32	0.46	0.6425	0.965	-0.54647	0.024389		H00564///Primary ciliary dyskinesia
104416	'Bap1'	mRNA	13.64	10.54	9.72	10.01	10	10.08	12.31	13.2	10.9775	11.3975	-0.0989898	0.0183234
104418	'Dgkz'	mRNA	10.01	5.72	7.92	7.51	7.35	6.62	6.53	6.59	7.79	6.7725	0.158314	0.00205371	00561///Glycerolipid metabolism+++00564///Glycerophospholipid metabolism+++04070///Phosphatidylinositol signaling system+++04072///Phospholipase D signaling pathway+++04361///Axon regeneration+++05231///Choline metabolism in cancer	H01657///Nephrotic syndrome+++H01726///Membranoproliferative glomerulonephritis
104444	'Rexo2'	mRNA	54.81	58.54	59.56	55.74	66.47	58.22	70.52	65.16	57.1625	65.0925	-0.222195	2.45612e-10	03008///Ribosome biogenesis in eukaryotes
104457	'0610010K14Rik'	mRNA	14.4	20.45	15.02	13.5	14.56	13.98	20.63	23.64	15.8425	18.2025	-0.215299	0.00712326
104479	'Ccdc117'	mRNA	17.64	12.49	11.09	9.19	10.59	10.22	9.57	13.8	12.6025	11.045	0.137431	0.000814594
104570	'Ppp4r3b'	mRNA	10.4	4.9	5.32	4.67	4.65	5.6	4.26	6.97	6.3225	5.37	0.181828	0.000166859	04212///Longevity regulating pathway - worm+++04922///Glucagon signaling pathway
104681	'Slc16a6'	mRNA	0.68	0.59	0.37	0.46	0.51	0.7	0.78	1.26	0.525	0.8125	-0.669662	1.71609e-05
104776	'Aldh6a1'	mRNA	224.14	118.18	111.18	90.77	126.43	101.98	73.82	134.07	136.067	109.075	0.252445	7.28938e-86	00280///Valine, leucine and isoleucine degradation+++00410///beta-Alanine metabolism+++00562///Inositol phosphate metabolism+++00640///Propanoate metabolism+++01200///Carbon metabolism	H02285///Methylmalonate semialdehyde dehydrogenase deficiency
104799	'Vipas39'	mRNA	5.65	4.69	4.3	2.68	3.58	3.99	4.79	6.31	4.33	4.6675	-0.16297	0.036347		H00950///Arthrogryposis, renal dysfunction, and cholestasis
104910	'Slc25a47'	mRNA	629.3	524.11	470.66	532.8	489.32	464.38	577.44	848.57	539.217	594.928	-0.168479	1.62095e-76
105083	'Pelo'	mRNA	13.13	15.31	14.89	17.87	17.91	17.62	19.73	13.93	15.3	17.2975	-0.203324	0.000140476	03015///mRNA surveillance pathway
105148	'Iars'	mRNA	13.08	8.71	7.81	5.94	8.82	6.11	5.74	10.8	8.885	7.8675	0.125649	0.00319387	00970///Aminoacyl-tRNA biosynthesis	H02232///CAGSSS syndrome+++H02437///Growth retardation, impaired intellectual development, hypotonia, and hepatopathy
105171	'Arrdc3'	mRNA	21.28	17.21	14.08	13	14.42	12.69	9.81	16.46	16.3925	13.345	0.261778	1.55841e-14
105239	'Rnf44'	mRNA	20.69	9.33	9.03	6.83	9.41	7.21	6.9	13.39	11.47	9.2275	0.236737	1.18792e-08
105244034	'Gm33887'	mRNA	19.32	11.11	19.45	15.66	15.98	11.08	13.97	19.42	16.385	15.1125	0.089464	0.0190918
105244828	'Gm40364'	mRNA	0	0	0.33	0	0	0.04	0	0	0.0825	0.01	2.89628	0.00462122
105244829	'Gm40365'	mRNA	0	0.51	0	0.24	0	0	0	0	0.1875	0	5.65641	1.94411e-07
105244833	'Gm40369'	mRNA	0.97	1.03	0.46	0	1.23	0.43	1.87	1.76	0.615	1.3225	-1.2037	2.93496e-10
105244931	'Gm40453'	mRNA	15.43	10.98	12.88	16.17	13.08	9.85	11.57	14.4	13.865	12.225	0.158806	0.00386332
105245	'Txndc5'	mRNA	106.23	73.55	85.49	67.98	79.37	66.66	61.58	90.9	83.3125	74.6275	0.118822	6.14529e-11	04141///Protein processing in endoplasmic reticulum
105246572	'Gm41844'	mRNA	4.64	2.52	1.27	1.51	1.24	1.67	1.63	2.31	2.485	1.7125	0.444644	0.00230427
105278	'Cdk20'	mRNA	5.03	3.87	4.2	6.06	4.33	4.04	3.8	3.81	4.79	3.995	0.248464	0.00824924
105355	'Slc17a3'	mRNA	17.57	18.56	14.11	10.89	16.02	12.25	14.82	20.74	15.2825	15.9575	-0.0990475	0.00178383		H01532///Gout
105377	'Slf1'	mRNA	0.42	0.28	0.12	0.25	0.15	0.24	0.09	0.29	0.2675	0.1925	0.63479	0.0436414
105387	'Akr1c14'	mRNA	320.9	213.34	261.09	194.95	188.46	155.42	151.15	232.57	247.57	181.9	0.389952	1.12074e-262
105428	'Fam149b'	mRNA	13.75	10.53	10.46	7.63	10.23	8.51	9.04	9.76	10.5925	9.385	0.128179	0.0256436		H00530///Joubert syndrome
105440	'Kctd9'	mRNA	2.8	1.51	1.39	1.31	1.93	1.88	1.85	3.12	1.7525	2.195	-0.387879	0.000175177
105445	'Dock9'	mRNA	3.14	1.15	1.08	0.7	1.25	0.86	0.92	1.84	1.5175	1.2175	0.223821	0.00322809
105446	'Gmpr2'	mRNA	11.19	10.41	7.53	9.4	9.9	8.65	13.04	12.98	9.6325	11.1425	-0.247426	0.000276571	00230///Purine metabolism
105501	'Abhd4'	mRNA	20.81	16.51	16.13	10.67	18.49	10.7	19.46	22.71	16.03	17.84	-0.204684	9.55104e-07
105513	'Chmp7'	mRNA	15.77	12.74	11.04	12.67	11.7	12.57	13.8	16.12	13.055	13.5475	-0.0929245	0.0331617	04144///Endocytosis+++04217///Necroptosis
105522	'Ankrd28'	mRNA	10.46	4.64	5.3	4.02	4.77	4.65	4.7	6.67	6.105	5.1975	0.144549	0.00144651
105559	'Mbnl2'	mRNA	12.68	7.41	5.46	5.74	5.57	4.68	5.73	10.47	7.8225	6.6125	0.189408	3.77681e-05
105670	'Rcbtb2'	mRNA	10.99	9.67	8.91	7.68	9.27	9.46	7.57	11.91	9.3125	9.5525	-0.112604	0.0213927		H02289///Retinal dystrophy with or without extraocular anomalies
105675	'Ppif'	mRNA	59.76	42.96	49.94	37.29	44.69	36.95	43.6	46.65	47.4875	42.9725	0.0957952	0.00321099	04020///Calcium signaling pathway+++04022///cGMP-PKG signaling pathway+++04613///Neutrophil extracellular trap formation+++05010///Alzheimer disease+++05012///Parkinson disease+++05016///Huntington disease+++05017///Spinocerebellar ataxia+++05020///Prion disease+++05022///Pathways of neurodegeneration - multiple diseases+++05145///Toxoplasmosis+++05208///Chemical carcinogenesis - reactive oxygen …
105689	'Mycbp2'	mRNA	2.52	0.96	1.25	0.55	0.99	1.08	0.85	1.39	1.32	1.0775	0.278075	3.12926e-05	04361///Axon regeneration
105732	'Fam83h'	mRNA	3.1	2.71	1.7	1.29	2.5	1.69	2.54	4.07	2.2	2.7	-0.344152	8.59482e-06		H00615///Amelogenesis imperfecta
105853	'Mal2'	mRNA	8.63	6.56	6.69	5.64	7.68	6.13	11.54	10.54	6.88	8.9725	-0.433681	9.48504e-15
105887	'Ugt3a1'	mRNA	73.34	49.15	51.5	36.62	54.49	47	28.78	58.43	52.6525	47.175	0.114193	6.2861e-06
105943584	'Gm45927'	mRNA	1.5	0.67	0.31	0.31	0.79	0.27	0.1	0.84	0.6975	0.5	0.420209	0.0388459
106021	'Topors'	mRNA	9.18	5.92	4.92	5.82	5.02	6.38	4.47	7.04	6.46	5.7275	0.129558	0.016753		H00527///Retinitis pigmentosa
106039	'Gga1'	mRNA	11.24	8.91	8.99	8.8	9.54	9.05	11.41	11.57	9.485	10.3925	-0.174675	0.000225479	04142///Lysosome
106042	'Prickle1'	mRNA	0.78	0.33	0.45	0.38	0.24	0.49	0.23	0.28	0.485	0.31	0.60097	0.00300872	04310///Wnt signaling pathway	H00810///Progressive myoclonic epilepsy
106064	'AW549877'	mRNA	7.13	3.51	3.39	2.71	4.05	2.96	2.83	4.68	4.185	3.63	0.134681	0.0201186
106143	'Cggbp1'	mRNA	14.8	10.05	9.72	9.24	9.19	10.1	9.2	10.72	10.9525	9.8025	0.107145	0.0048734
106264	'0610012G03Rik'	mRNA	27.08	26.62	30.26	32.6	31.42	35.27	36.62	27.53	29.14	32.71	-0.197753	1.13654e-06
106564	'Ppcs'	mRNA	22.81	29.29	24.87	23.62	27.74	28.7	34.76	29.77	25.1475	30.2425	-0.231919	1.61807e-07	00770///Pantothenate and CoA biosynthesis+++01240///Biosynthesis of cofactors	H00294///Dilated cardiomyopathy
106572	'Rab31'	mRNA	2.79	1.3	1.27	1.06	0.88	1.61	1.16	1.36	1.605	1.2525	0.274678	0.0230601	04144///Endocytosis
106648	'Cyp4f15'	mRNA	94.46	105.34	73.54	79.1	90.89	87.92	129.79	103.31	88.11	102.978	-0.188161	8.28369e-21
106759	'Ticam1'	mRNA	6.17	5.47	5.74	3.48	4.53	5.42	5.24	7.38	5.215	5.6425	-0.152664	0.0222224	04064///NF-kappa B signaling pathway+++04217///Necroptosis+++04620///Toll-like receptor signaling pathway+++04621///NOD-like receptor signaling pathway+++04936///Alcoholic liver disease+++05133///Pertussis+++05135///Yersinia infection+++05142///Chagas disease+++05160///Hepatitis C+++05161///Hepatitis B+++05164///Influenza A+++05165///Human papillomavirus infection+++05167///Kaposi sarcoma-associa…	H02536///Infection-induced acute encephalopathy
106766	'Stap2'	mRNA	25.73	21.78	19.07	17.12	18.67	19.38	25.21	22.98	20.925	21.56	-0.0911333	0.0385511
106840	'Unc119b'	mRNA	14.13	10.01	8.85	7.91	10.11	7.85	6.76	11.41	10.225	9.0325	0.133076	0.00240646		H02526///Disorders of adaptive immunity
106947	'Slc39a3'	mRNA	3.1	3.56	2.46	2.47	3	2.83	3.46	3.7	2.8975	3.2475	-0.199951	0.00909533	05010///Alzheimer disease+++05012///Parkinson disease
106957	'Slc39a6'	mRNA	1.45	1.14	0.94	1.36	0.71	1.13	0.94	1.07	1.2225	0.9625	0.304747	0.0150873	05010///Alzheimer disease+++05012///Parkinson disease
107035	'Fbxo38'	mRNA	7.16	4.33	3.66	3.33	3.41	3.38	2.57	5.04	4.62	3.6	0.316462	2.6913e-07		H00856///Distal hereditary motor neuropathies
107045	'Lars'	mRNA	6.63	5.11	4.89	3.38	5.33	4.23	6.4	9.72	5.0025	6.42	-0.401994	2.6353e-13	00970///Aminoacyl-tRNA biosynthesis	H01367///Infantile liver failure+++H02095///Perrault syndrome
107071	'Wdr74'	mRNA	21.72	22.86	24.7	23.93	22.66	25.64	28.34	22.49	23.3025	24.7825	-0.119961	0.0207791
107094	'Rrp12'	mRNA	2.97	1.84	1.68	1.43	2.05	2.35	1.96	2.69	1.98	2.2625	-0.235803	0.00366683
107141	'Cyp2c50'	mRNA	565.14	447.78	426.45	339.95	405.11	487.99	320.68	340.8	444.83	388.645	0.141077	2.18122e-47	00140///Steroid hormone biosynthesis+++00590///Arachidonic acid metabolism+++00591///Linoleic acid metabolism+++00830///Retinol metabolism+++04726///Serotonergic synapse+++04750///Inflammatory mediator regulation of TRP channels+++05204///Chemical carcinogenesis - DNA adducts
107146	'Glyat'	mRNA	304.18	279.62	260.02	279.09	274.33	226.64	264.85	268.85	280.728	258.668	0.0834288	1.51693e-08
107173	'Gpr137'	mRNA	10.43	11.96	11.05	12.27	9.76	11.55	16.98	12.69	11.4275	12.745	-0.183551	0.00362067
107182	'Btaf1'	mRNA	3.99	1.87	1.71	1.26	1.73	1.7	1.84	2.51	2.2075	1.945	0.147611	0.0265318
107197	'Uqcc3'	mRNA	39.28	46.48	48.59	49.69	43.91	54.46	74.55	43.19	46.01	54.0275	-0.270652	4.28203e-09		H02086///Mitochondrial complex III deficiency
107260	'Otub1'	mRNA	30.29	27.77	28.59	27.62	28.74	29.46	33.43	31.7	28.5675	30.8325	-0.146261	0.000130285
107338	'Gbf1'	mRNA	12.85	11.6	9.23	6.26	10.13	7.27	12.83	17.33	9.985	11.89	-0.261241	1.20547e-12	04144///Endocytosis	H00264///Charcot-Marie-Tooth disease
107351	'Kank1'	mRNA	11.68	6.03	4.34	3.56	5.6	3.65	3.6	8.58	6.4025	5.3575	0.193308	4.79024e-05		H01097///Spastic quadriplegic cerebral palsy+++H01657///Nephrotic syndrome
107358	'Tm9sf3'	mRNA	37.22	22.49	22.23	21.24	20.39	22.63	19.34	27.71	25.795	22.5175	0.143012	9.49431e-12
107368	'Pdzd8'	mRNA	6.96	3.58	3.51	2.82	3.38	2.99	2.76	4.32	4.2175	3.3625	0.260334	1.45994e-07
107371	'Exoc6'	mRNA	0.54	0.24	0.42	0.4	0.28	0.25	0.12	0.13	0.4	0.195	0.89308	0.00111557		H01494///SEMD with joint laxity type
107476	'Acaca'	mRNA	5.53	3.24	3.45	3.09	3.21	2.92	4.36	6.99	3.8275	4.37	-0.237256	1.29501e-08	00061///Fatty acid biosynthesis+++00620///Pyruvate metabolism+++00640///Propanoate metabolism+++01212///Fatty acid metabolism+++04152///AMPK signaling pathway+++04910///Insulin signaling pathway+++04922///Glucagon signaling pathway+++04936///Alcoholic liver disease
107503	'Atf5'	mRNA	106.37	153.04	154.51	116.96	133.21	110.93	252.77	186.94	132.72	170.963	-0.392565	4.07543e-124
107508	'Eprs'	mRNA	25.13	19.99	17.56	14.48	17.62	15.64	20.17	28.39	19.29	20.455	-0.126855	1.17007e-06	00860///Porphyrin metabolism+++00970///Aminoacyl-tRNA biosynthesis+++01240///Biosynthesis of cofactors	H00679///Hypomyelinating leukodystrophy
107513	'Ssr1'	mRNA	23.48	17.34	19.06	16.73	16.71	17.54	19.86	24.97	19.1525	19.77	-0.064826	0.0093352	04141///Protein processing in endoplasmic reticulum
107526	'Gimap4'	mRNA	2.23	1.42	1.41	1.39	2.09	2.82	3.09	1.4	1.6125	2.35	-0.311313	0.0448494
107568	'Wwp1'	mRNA	25.19	11.77	12.14	9.61	11.77	10.79	9.7	15.45	14.6775	11.9275	0.239375	2.52552e-17	04120///Ubiquitin mediated proteolysis+++04144///Endocytosis
107569	'Nt5c3'	mRNA	19.62	17.26	17.53	15.77	13.96	14.82	16.07	17.01	17.545	15.465	0.17915	0.000569922	00240///Pyrimidine metabolism	H00674///Anemia due to disorders of nucleotide metabolism
107686	'Snrpd2'	mRNA	92.03	105.59	100.5	114.71	102.26	117.96	186.85	94.34	103.207	125.353	-0.300277	5.50216e-11	03040///Spliceosome
107701	'Sf3b4'	mRNA	11.34	9.6	7.98	6.84	11.51	7.32	8.84	12.63	8.94	10.075	-0.214317	0.00128028	03040///Spliceosome	H01376///Acrofacial dysostosis
107702	'Rnh1'	mRNA	65.21	63.32	58.11	57.6	53.72	61.59	64.5	69.98	61.06	62.4475	-0.0653828	0.0137841
107732	'Mrpl10'	mRNA	43.66	36.15	35.44	32.46	40.31	38.96	40.19	42.65	36.9275	40.5275	-0.172253	3.23272e-07	03010///Ribosome
107746	'Rapgef1'	mRNA	18.81	8.19	10.07	6.94	9.5	8.9	6.41	10.18	11.0025	8.7475	0.256127	4.82058e-14	04015///Rap1 signaling pathway+++04510///Focal adhesion+++04722///Neurotrophin signaling pathway+++04910///Insulin signaling pathway+++05211///Renal cell carcinoma
107747	'Aldh1l1'	mRNA	458.25	370.77	310.8	307.98	348.26	358.44	341.15	415.41	361.95	365.815	-0.0603058	7.93433e-15	00670///One carbon pool by folate
107766	'Haao'	mRNA	398.41	431.37	377.71	384.75	399.1	417.69	484.99	460.11	398.06	440.473	-0.173749	2.48099e-46	00380///Tryptophan metabolism+++01240///Biosynthesis of cofactors	H02087///Vertebral, cardiac, renal, and limb defects syndrome
107823	'Nsd2'	mRNA	2.84	1.74	1.59	1.64	1.56	1.57	1.28	2.11	1.9525	1.63	0.230256	0.00114973	00310///Lysine degradation+++05202///Transcriptional misregulation in cancer	H00010///Multiple myeloma+++H01773///4p deletion syndrome
107829	'Thoc5'	mRNA	10.54	8.13	7.67	6.79	8.33	6.66	9.89	11.84	8.2825	9.18	-0.193841	0.00123496	03013///Nucleocytoplasmic transport
107885	'Mthfs'	mRNA	30.05	27.58	31.12	25.42	28.99	31.09	35.93	30.99	28.5425	31.75	-0.195238	0.00215208	00670///One carbon pool by folate	H02461///Neurodevelopmental disorder with microcephaly
107895	'Mgat5'	mRNA	1.05	0.23	0.23	0.16	0.15	0.18	0.08	0.57	0.4175	0.245	0.580687	0.00249583	00510///N-Glycan biosynthesis
107975	'Pacs1'	mRNA	1.01	0.42	0.5	0.48	0.52	0.32	0.41	0.56	0.6025	0.4525	0.353019	0.0412933		H00773///Autosomal dominant intellectual developmental disorder
108000	'Cenpf'	mRNA	0.03	0.01	0.05	0.02	0.02	0	0.01	0.01	0.0275	0.01	1.60678	0.0111234		H01814///Stromme syndrome
108014	'Srsf9'	mRNA	21.86	24.71	22.94	23.59	25.64	26.19	25.31	21.82	23.275	24.74	-0.119981	0.0239252	03040///Spliceosome+++05168///Herpes simplex virus 1 infection
108030	'Lin7a'	mRNA	4.72	3.56	3.66	2.29	3.34	2.79	2.17	3.44	3.5575	2.935	0.227925	9.7365e-05
108037	'Shmt2'	mRNA	100.3	86.41	81.56	66.33	92.2	64.73	85.04	96.02	83.65	84.4975	-0.0570817	0.00265274	00260///Glycine, serine and threonine metabolism+++00630///Glyoxylate and dicarboxylate metabolism+++00670///One carbon pool by folate+++01200///Carbon metabolism+++01230///Biosynthesis of amino acids+++01240///Biosynthesis of cofactors+++01523///Antifolate resistance	H02470///Neurodevelopmental disorder with structural brain abnormalities
108067	'Eif2b3'	mRNA	7.19	5.69	5.44	4.22	4.68	5.98	7.95	6.18	5.635	6.1975	-0.213107	0.0177371	05168///Herpes simplex virus 1 infection	H00869///Leukoencephalopathy with vanishing white matter
108075	'Ltbp4'	mRNA	8.22	4.23	3.55	3.99	2.7	3.75	2.47	2.77	4.9975	2.9225	0.700269	2.35726e-32		H00557///Cutis laxa+++H00625///Tooth agenesis+++H00673///Weill-Marchesani syndrome+++H00904///Cutis laxa with severe pulmonary, gastrointestinal, and urinary abnormalities+++H01203///Primary congenital glaucoma
108077	'Skiv2l'	mRNA	18.56	15.17	13.54	13.9	15.95	15	16.03	19.26	15.2925	16.56	-0.114894	0.000692704	03018///RNA degradation	H01805///Tricho-hepato-enteric syndrome
108079	'Prkaa2'	mRNA	11.12	4.15	4.77	3.32	4.11	3.06	4.27	7.38	5.84	4.705	0.232926	2.91273e-09	04068///FoxO signaling pathway+++04140///Autophagy - animal+++04150///mTOR signaling pathway+++04151///PI3K-Akt signaling pathway+++04152///AMPK signaling pathway+++04211///Longevity regulating pathway+++04213///Longevity regulating pathway - multiple species+++04361///Axon regeneration+++04371///Apelin signaling pathway+++04530///Tight junction+++04710///Circadian rhythm+++04714///Thermogenesis+…
108083	'Pip4k2b'	mRNA	6.09	2.78	2.26	1.87	3.28	2.14	1.83	3.78	3.25	2.7575	0.156257	0.0186181	00562///Inositol phosphate metabolism+++04070///Phosphatidylinositol signaling system+++04810///Regulation of actin cytoskeleton
108097	'Prkab2'	mRNA	1.46	0.75	0.56	0.44	0.44	0.6	0.37	0.7	0.8025	0.5275	0.484292	0.000744016	04068///FoxO signaling pathway+++04152///AMPK signaling pathway+++04211///Longevity regulating pathway+++04213///Longevity regulating pathway - multiple species+++04371///Apelin signaling pathway+++04530///Tight junction+++04710///Circadian rhythm+++04714///Thermogenesis+++04910///Insulin signaling pathway+++04920///Adipocytokine signaling pathway+++04921///Oxytocin signaling pathway+++04922///Gl…
108098	'Med21'	mRNA	22.46	27.3	24.52	21.8	22.31	25.62	32.65	25.8	24.02	26.595	-0.186707	0.00608228
108099	'Prkag2'	mRNA	16.26	11.62	12.78	7.59	10.93	10.4	7.89	12.65	12.0625	10.4675	0.15954	0.000761396	04068///FoxO signaling pathway+++04152///AMPK signaling pathway+++04211///Longevity regulating pathway+++04213///Longevity regulating pathway - multiple species+++04371///Apelin signaling pathway+++04530///Tight junction+++04710///Circadian rhythm+++04714///Thermogenesis+++04910///Insulin signaling pathway+++04920///Adipocytokine signaling pathway+++04921///Oxytocin signaling pathway+++04922///Gl…	H00069///Glycogen storage disease+++H00292///Hypertrophic cardiomyopathy+++H01154///Wolff-Parkinson-White (WPW) syndrome+++H01956///Glycogen storage disease of heart
108101	'Fermt3'	mRNA	1.53	1.41	1.98	1.12	1.61	3.14	1.47	1.77	1.51	1.9975	-0.44043	0.000357079	04611///Platelet activation	H00099///Leukocyte adhesion deficiency
108112	'Eif4ebp3'	mRNA	65.12	61.66	58.81	54.76	32.08	27.01	156.38	90.7	60.0875	76.5425	-0.406472	1.98533e-37
108121	'U2af1'	mRNA	60.92	66.87	58.13	57.34	56.12	62.88	83.83	75.92	60.815	69.6875	-0.227917	1.89898e-09	03040///Spliceosome+++05131///Shigellosis	H01481///Myelodysplastic syndrome+++H02410///Myelodysplastic/myeloproliferative neoplasms+++H02411///Chronic myelomonocytic leukemia
108138	'Xrcc4'	mRNA	3.15	3.09	2.83	2.04	3.06	2.84	2.82	4.93	2.7775	3.4125	-0.337371	0.00674591	03450///Non-homologous end-joining	H02481///Syndromic disorder with short stature
108143	'Taf9'	mRNA	31.02	27.9	28.89	19.82	26.47	24.5	25.91	35.61	26.9075	28.1225	-0.100606	0.0374259	03022///Basal transcription factors
108151	'Sema3d'	mRNA	0.51	0.27	0.2	0.28	0.11	0.25	0.24	0.28	0.315	0.22	0.440642	0.0236034	04360///Axon guidance	H00255///Hypogonadotropic hypogonadism+++H00556///CHARGE syndrome
108153	'Adamts7'	mRNA	3.57	1.17	2.33	1.81	1.49	1.74	1.1	1.61	2.22	1.485	0.508101	3.03497e-09
108155	'Ogt'	mRNA	9.89	4.94	4.24	3.7	4.02	4.66	4.45	4.91	5.6925	4.51	0.26713	8.02877e-08	00514///Other types of O-glycan biosynthesis+++04931///Insulin resistance	H00480///X-linked mental retardation
108159	'Ubxn8'	mRNA	8.57	7.14	5.76	6.8	6.55	6.56	9.5	10.12	7.0675	8.1825	-0.249833	8.96281e-06	04141///Protein processing in endoplasmic reticulum
108167874	'Gm12586'	mRNA	0	0	0.02	0	0.02	0.02	0.04	0.05	0.005	0.0325	-2.56315	0.0492752
108167910	'Gm12712'	mRNA	0	0	0	0	0	0.27	0.29	0	0	0.14	-3.65626	0.0165366
108167918	'Gm46290'	mRNA	2.28	1.67	1.45	1.21	1.87	3.46	1.26	2.4	1.6525	2.2475	-0.499447	2.67932e-06
108168101	'Gm46430'	mRNA	3.32	2.89	2.24	2.18	2.72	2.18	3.24	3.41	2.6575	2.8875	-0.154637	0.0422048
108169043	'Gm46911'	mRNA	2.36	0.6	0.94	0.64	1.3	0.24	0.18	1.18	1.135	0.725	0.585393	0.000750304
108169072	'Gm6139'	mRNA	461.49	522.78	499.39	629.04	523.04	611.33	664.49	384.61	528.175	545.867	-0.0830188	8.81504e-11
108654	'Fam210a'	mRNA	8.51	3.57	4.52	4.17	4.96	4.33	3.8	4.98	5.1925	4.5175	0.132514	0.00035562
108664	'Atp6v1h'	mRNA	31.99	26.37	24.07	24.55	27.4	27.06	29.11	32.01	26.745	28.895	-0.152976	1.26637e-05	00190///Oxidative phosphorylation+++04142///Lysosome+++04145///Phagosome+++04150///mTOR signaling pathway+++04721///Synaptic vesicle cycle+++05110///Vibrio cholerae infection+++05120///Epithelial cell signaling in Helicobacter pylori infection+++05152///Tuberculosis+++05165///Human papillomavirus infection+++05323///Rheumatoid arthritis
108673	'Ccdc86'	mRNA	4.02	3.63	3.8	3.12	4.27	3.74	3.84	4.44	3.6425	4.0725	-0.194947	0.0108122
108682	'Gpt2'	mRNA	131.91	77.06	92.26	51.02	76.47	71.54	69.14	114.57	88.0625	82.93	0.0390906	0.00467068	00220///Arginine biosynthesis+++00250///Alanine, aspartate and glutamate metabolism+++01200///Carbon metabolism+++01210///2-Oxocarboxylic acid metabolism+++01230///Biosynthesis of amino acids	H00768///Autosomal recessive intellectual developmental disorder
108689	'Stn1'	mRNA	1.22	1.17	0.7	0.74	1.15	0.56	1.71	1.38	0.9575	1.2	-0.379549	0.0400476		H02251///Coats plus syndrome
108735	'Sft2d2'	mRNA	16.62	8.15	7.81	6.33	7.62	7.15	7.06	11.49	9.7275	8.33	0.153247	2.66353e-05
108755	'Lyrm2'	mRNA	8.47	10.62	8.19	6.22	8.93	6.75	11.15	10.42	8.375	9.3125	-0.19198	0.0166713
108767	'Pnrc1'	mRNA	41.77	42.77	28.84	32.53	32.03	47.71	45.75	42.46	36.4775	41.9875	-0.251379	2.82245e-16
108797	'Mex3b'	mRNA	0.05	0.04	0.11	0.05	0.02	0	0.02	0.02	0.0625	0.015	2.13729	0.00884831
108800	'Ston2'	mRNA	0.67	0.4	0.34	0.44	0.31	0.31	0.33	0.53	0.4625	0.37	0.277876	0.0267696
108841	'Rdh13'	mRNA	7.34	3.56	5.26	3.42	3.61	3.73	3.22	4.23	4.895	3.6975	0.351163	1.47647e-06	00830///Retinol metabolism+++01240///Biosynthesis of cofactors
108888	'Atad3a'	mRNA	32.4	24.53	24.13	16.85	22.34	19.96	29.51	34.42	24.4775	26.5575	-0.169784	4.46697e-07		H02448///Harel-Yoon syndrome
108902	'B4gat1'	mRNA	16.84	14.22	11.78	11.42	10.33	11.27	12.33	14.61	13.565	12.135	0.115227	0.0272306	00515///Mannose type O-glycan biosynthesis	H00120///Muscular dystrophy-dystroglycanopathy type A+++H02307///Muscular dystrophy-dystroglycanopathy
108903	'Tbcd'	mRNA	10.97	9.76	7.52	7.83	8.22	8.02	9.95	11.31	9.02	9.375	-0.119542	0.0175655		H02261///PEBAT
108911	'Rcc2'	mRNA	12.22	7.65	8.34	9.52	7.53	7.26	6.56	8.02	9.4325	7.3425	0.31548	8.39887e-12
108934	'Smim13'	mRNA	10.77	6.48	7.28	7.72	5.95	7.23	5.24	6.15	8.0625	6.1425	0.342286	6.73823e-14
108954	'Ppp1r15b'	mRNA	34.76	22.74	22.3	19.75	23.69	21.47	19.43	27.87	24.8875	23.115	0.0561871	0.0110186		H01923///Microcephaly, short stature, and impaired glucose metabolism
108958	'Miga2'	mRNA	17.64	14.5	11.68	5.63	12.97	7.26	15.3	20.13	12.3625	13.915	-0.229309	4.5886e-09
108960	'Irak2'	mRNA	10.43	6.79	5.49	4.9	6.88	6.22	5.36	10.65	6.9025	7.2775	-0.129623	0.0199115	04722///Neurotrophin signaling pathway+++05152///Tuberculosis	H01358///Atopic dermatitis
108961	'E2f8'	mRNA	1.34	2.05	1.12	1.31	1.96	1.09	1.75	2.33	1.455	1.7825	-0.343348	0.00162452
109019	'Nabp1'	mRNA	5.2	2.43	2.98	2.62	3.14	2.2	2.35	3.01	3.3075	2.675	0.253938	0.00946733
109079	'Sephs1'	mRNA	9.76	4.82	6.91	6.16	6.21	6.2	4.54	5.49	6.9125	5.61	0.251819	2.9556e-08	00450///Selenocompound metabolism
109115	'Supt3'	mRNA	3.78	3.32	3.82	3.19	4.14	4.14	4.16	3.7	3.5275	4.035	-0.295669	0.0135531	05202///Transcriptional misregulation in cancer
109129	'Mmadhc'	mRNA	77.55	69.91	54.96	58.4	67.92	66.94	75.96	76.15	65.205	71.7425	-0.177944	1.21059e-10
109151	'Chd9'	mRNA	3.19	1.38	1.9	1	1.32	1.71	1.2	1.95	1.8675	1.545	0.230091	0.000115794
109154	'Mlec'	mRNA	22.23	19.95	20.94	14.88	18.83	15.89	19.12	26.52	19.5	20.09	-0.0753764	0.0013218
109222	'Rarres1'	mRNA	114.77	90.33	65.69	44.5	76.06	83.54	110.03	152.43	78.8225	105.515	-0.482235	8.41107e-87
109254	'Adtrp'	mRNA	93.41	82.92	65.81	54.77	72.53	65.16	62.36	78.29	74.2275	69.585	-0.0641393	0.00289207
109263	'Rlf'	mRNA	3.84	2.27	1.65	1.63	1.8	1.99	1.9	2.48	2.3475	2.0425	0.140458	0.0461687
109267	'Ssc4d'	mRNA	0.9	1.57	0.77	0.53	0.97	0.78	1.7	1.49	0.9425	1.235	-0.441898	0.00369326
109294	'Prex2'	mRNA	1.29	0.87	0.89	0.5	0.83	0.63	0.68	0.55	0.8875	0.6725	0.407557	2.03819e-05
109299	'Tmem250-ps'	mRNA	38.06	34.08	35.16	30.43	30.94	30.07	30.78	35.45	34.4325	31.81	0.0796773	0.00646879
109305	'Orai1'	mRNA	10.8	11.12	12.48	15.12	10.16	12.27	12.94	8.36	12.38	10.9325	0.173458	0.00240633	04020///Calcium signaling pathway+++04024///cAMP signaling pathway+++04611///Platelet activation+++04924///Renin secretion+++04925///Aldosterone synthesis and secretion+++04927///Cortisol synthesis and secretion+++04934///Cushing syndrome+++05340///Primary immunodeficiency	H00093///Combined immunodeficiency+++H02258///Tubular aggregate myopathy
109331	'Rnf20'	mRNA	7.79	4.45	4.68	3.68	4.65	3.5	3.63	5.33	5.15	4.2775	0.230822	0.000141907
109333	'Pkn2'	mRNA	9.19	3.96	3.96	3.21	4.25	3.21	2.85	6.2	5.08	4.1275	0.230751	1.74567e-06	04151///PI3K-Akt signaling pathway+++04621///NOD-like receptor signaling pathway+++05135///Yersinia infection
109552	'Sri'	mRNA	11.28	10.05	7.64	6.03	8.64	8.26	13.59	12.89	8.75	10.845	-0.369097	1.33745e-11
109620	'Dsp'	mRNA	7.14	4.36	3.04	2.66	4.09	2.92	2.61	5.61	4.3	3.8075	0.101281	0.0150996	05412///Arrhythmogenic right ventricular cardiomyopathy	H00293///Arrhythmogenic right ventricular cardiomyopathy+++H00584///Epidermolysis bullosa simplex+++H00717///Striate palmoplantar keratoderma+++H00893///Skin fragility-woolly hair syndrome+++H02094///Carvajal syndrome
109674	'Ampd2'	mRNA	5.73	4.15	4.61	5.08	4.99	3.61	3.81	4.44	4.8925	4.2125	0.183444	0.00525587	00230///Purine metabolism	H00266///Hereditary spastic paraplegia+++H00897///Pontocerebellar hypoplasia+++H02237///AMP deaminase deficiency
109685	'Hyal3'	mRNA	0.54	0.42	0.44	0.55	0.3	0.4	0.24	0.2	0.4875	0.285	0.740042	0.0221835	00531///Glycosaminoglycan degradation+++04142///Lysosome	H00133///Mucopolysaccharidosis type IX+++H00421///Mucopolysaccharidosis
109689	'Arrb1'	mRNA	1.95	1.05	0.93	0.65	0.66	1.1	0.9	0.63	1.145	0.8225	0.375613	0.000122662	04010///MAPK signaling pathway+++04062///Chemokine signaling pathway+++04144///Endocytosis+++04340///Hedgehog signaling pathway+++04728///Dopaminergic synapse+++04740///Olfactory transduction+++04926///Relaxin signaling pathway+++04928///Parathyroid hormone synthesis, secretion and action+++04929///GnRH secretion+++05032///Morphine addiction+++05207///Chemical carcinogenesis - receptor activation
109700	'Itga1'	mRNA	3.88	1.89	1.49	1.53	1.85	1.72	1.54	2.13	2.1975	1.81	0.199866	0.00718208	04151///PI3K-Akt signaling pathway+++04510///Focal adhesion+++04512///ECM-receptor interaction+++04640///Hematopoietic cell lineage+++04810///Regulation of actin cytoskeleton+++05165///Human papillomavirus infection+++05410///Hypertrophic cardiomyopathy+++05412///Arrhythmogenic right ventricular cardiomyopathy+++05414///Dilated cardiomyopathy
109711	'Actn1'	mRNA	7.93	3.85	3.56	2.38	3.77	2.91	3.02	5.56	4.43	3.815	0.144373	0.0309606	04510///Focal adhesion+++04520///Adherens junction+++04530///Tight junction+++04670///Leukocyte transendothelial migration+++04810///Regulation of actin cytoskeleton+++05131///Shigellosis+++05146///Amoebiasis+++05203///Viral carcinogenesis+++05322///Systemic lupus erythematosus	H00626///Focal segmental glomerulosclerosis+++H01235///Bleeding disorder platelet-type+++H01740///Macrothrombocytopenia
109731	'Maob'	mRNA	103.34	67.03	70.4	46.51	76.49	58.6	69.18	110.81	71.82	78.77	-0.18383	9.29629e-21	00260///Glycine, serine and threonine metabolism+++00330///Arginine and proline metabolism+++00340///Histidine metabolism+++00350///Tyrosine metabolism+++00360///Phenylalanine metabolism+++00380///Tryptophan metabolism+++00982///Drug metabolism - cytochrome P450+++04726///Serotonergic synapse+++04728///Dopaminergic synapse+++05012///Parkinson disease+++05030///Cocaine addiction+++05031///Amphetam…	H00548///Brunner syndrome+++H01450///Obsessive-compulsive disorder
109754	'Cyb5r3'	mRNA	275.64	207.51	246.55	192.65	188.96	169.54	181.87	224.23	230.588	191.15	0.233656	6.34084e-74	00520///Amino sugar and nucleotide sugar metabolism	H00235///Methemoglobinemia
109778	'Blvra'	mRNA	11.64	10.8	9.99	9.86	10.82	13.7	13.01	10.71	10.5725	12.06	-0.234938	0.00211138	00860///Porphyrin metabolism	H01936///Hyperbiliverdinemia
109785	'Pgm3'	mRNA	5.37	6.26	3.08	2.27	3.54	2.35	8.71	9.83	4.245	6.1075	-0.594143	9.84548e-16	00520///Amino sugar and nucleotide sugar metabolism+++01250///Biosynthesis of nucleotide sugars	H01968///Hyper-IgE syndrome
109801	'Glo1'	mRNA	773.96	672.49	704.46	706.35	665.89	668.61	603.58	619.96	714.315	639.51	0.042903	8.21387e-07	00620///Pyruvate metabolism
109821	'F11'	mRNA	22.07	23.14	15.6	17.15	16.4	12.67	27.49	32.07	19.49	22.1575	-0.238596	2.81248e-10	04610///Complement and coagulation cascades	H00938///Factor XI deficiency
109880	'Braf'	mRNA	1.95	0.95	0.85	0.66	0.86	0.77	0.63	1.22	1.1025	0.87	0.277424	0.000839609	01521///EGFR tyrosine kinase inhibitor resistance+++01522///Endocrine resistance+++04010///MAPK signaling pathway+++04012///ErbB signaling pathway+++04013///MAPK signaling pathway - fly+++04015///Rap1 signaling pathway+++04024///cAMP signaling pathway+++04062///Chemokine signaling pathway+++04068///FoxO signaling pathway+++04150///mTOR signaling pathway+++04214///Apoptosis - fly+++04270///Vascula…	H00014///Non-small cell lung cancer+++H00032///Thyroid cancer+++H00038///Melanoma+++H00523///Noonan syndrome and related disorders+++H01512///Langerhans cell histiocytosis+++H01738///Noonan syndrome+++H01745///Cardiofaciocutaneous syndrome+++H01984///Leopard syndrome+++H02425///Erdheim-Chester disease
109900	'Asl'	mRNA	518.84	526.91	485.64	452.75	530.59	511.99	595.45	586.67	496.035	556.175	-0.202103	1.53165e-105	00220///Arginine biosynthesis+++00250///Alanine, aspartate and glutamate metabolism+++01230///Biosynthesis of amino acids	H01028///Argininosuccinic aciduria+++H01398///Primary hyperammonemic disorders (Urea cycle disorders)
109910	'Zfp91'	mRNA	20.6	12.33	12.37	8.91	10.94	11.09	11.04	16.87	13.5525	12.485	0.0596373	0.0470542
109959	'Amy2a5'	mRNA	0.32	0	0	0	0	0.04	0	0	0.08	0.01	2.58741	0.0479101	00500///Starch and sucrose metabolism+++04970///Salivary secretion+++04972///Pancreatic secretion+++04973///Carbohydrate digestion and absorption
109979	'Art3'	mRNA	2.41	0.99	0.46	0.48	0.42	0.9	0.68	0.35	1.085	0.5875	0.735509	0.00391785
110006	'Gusb'	mRNA	24.19	12.84	13.58	14.55	13.29	12.76	9.33	16.02	16.29	12.85	0.289023	7.66726e-12	00040///Pentose and glucuronate interconversions+++00053///Ascorbate and aldarate metabolism+++00531///Glycosaminoglycan degradation+++00860///Porphyrin metabolism+++00983///Drug metabolism - other enzymes+++01240///Biosynthesis of cofactors+++04142///Lysosome	H00132///Mucopolysaccharidosis type VII+++H00421///Mucopolysaccharidosis
110078	'Pygb'	mRNA	1.49	1.18	0.95	1.04	0.78	1.27	0.84	0.74	1.165	0.9075	0.300789	0.0202894	00500///Starch and sucrose metabolism+++04217///Necroptosis+++04910///Insulin signaling pathway+++04922///Glucagon signaling pathway+++04931///Insulin resistance	H00069///Glycogen storage disease+++H01760///Hepatic glycogen storage disease+++H01762///Muscle glycogen storage disease+++H01943///Glycogen storage disease type V+++H01944///Glycogen storage disease type VI
110095	'Pygl'	mRNA	111.2	70.92	66.78	59.3	71.4	60.4	70.66	109.52	77.05	77.995	-0.0667957	0.000168516	00500///Starch and sucrose metabolism+++04217///Necroptosis+++04910///Insulin signaling pathway+++04922///Glucagon signaling pathway+++04931///Insulin resistance	H00069///Glycogen storage disease+++H01760///Hepatic glycogen storage disease+++H01762///Muscle glycogen storage disease+++H01943///Glycogen storage disease type V+++H01944///Glycogen storage disease type VI
110196	'Fdps'	mRNA	58.22	43.92	49.56	71.41	43.78	62.65	32.53	34.89	55.7775	43.4625	0.347241	2.78964e-23	00900///Terpenoid backbone biosynthesis+++05164///Influenza A+++05166///Human T-cell leukemia virus 1 infection	H01933///Porokeratosis
110198	'Akr7a5'	mRNA	159.98	170.57	165.68	187.31	170.26	172.63	214.96	146.57	170.885	176.105	-0.0778374	1.00586e-06	00980///Metabolism of xenobiotics by cytochrome P450
110208	'Pgd'	mRNA	12.52	10.2	10.25	8.94	8.71	8.85	14.63	16.34	10.4775	12.1325	-0.246918	3.23604e-06	00030///Pentose phosphate pathway+++00480///Glutathione metabolism+++01200///Carbon metabolism
110213	'Tmbim6'	mRNA	1025.03	828.71	729.97	708.38	763.76	711.83	810.3	966.91	823.023	813.2	-0.0261698	1.14021e-05	05130///Pathogenic Escherichia coli infection
110257	'Hba-a2'	mRNA	267.76	158.38	907.47	292.21	127.92	535.85	106.28	100.19	406.455	217.56	0.848816	9.08757e-239	05143///African trypanosomiasis+++05144///Malaria	H00228///Thalassemia+++H00235///Methemoglobinemia
110265	'Msra'	mRNA	175.56	161.89	179.5	179.47	170.21	177.13	170.38	144.96	174.105	165.67	0.0486339	0.00723241
110279	'Bcr'	mRNA	10.11	5.99	5.54	4.72	7.23	4.51	4.17	7.24	6.59	5.7875	0.111081	0.0109927	05200///Pathways in cancer+++05220///Chronic myeloid leukemia	H00004///Chronic myeloid leukemia
110355	'Grk2'	mRNA	14.1	9.96	9.9	9.47	10.28	10.6	9.04	9.47	10.8575	9.8475	0.0884317	0.0436975	04062///Chemokine signaling pathway+++04144///Endocytosis+++04340///Hedgehog signaling pathway+++04724///Glutamatergic synapse+++04740///Olfactory transduction+++04745///Phototransduction - fly+++05032///Morphine addiction
110379	'Sec13'	mRNA	48.07	48.73	39.81	36.07	41.58	39.86	58.28	61.03	43.17	50.1875	-0.257494	5.3228e-13	03013///Nucleocytoplasmic transport+++04141///Protein processing in endoplasmic reticulum+++04150///mTOR signaling pathway+++05014///Amyotrophic lateral sclerosis
110380	'Shroom2'	mRNA	4.25	2.2	2.06	1.89	2.13	1.64	2.52	3.02	2.6	2.3275	0.17677	0.0160432		H01916///Stocco dos Santos X-linked mental retardation syndrome
110382	'C8b'	mRNA	130.14	141.22	91.69	113.44	103.44	91.92	153.35	219.8	119.123	142.127	-0.276345	7.32724e-71	04610///Complement and coagulation cascades+++05020///Prion disease+++05146///Amoebiasis+++05171///Coronavirus disease - COVID-19+++05322///Systemic lupus erythematosus	H00103///Late complement pathway defects
110385	'Pde4c'	mRNA	6.1	3.94	5.07	4.11	4.84	4.46	4.18	3.37	4.805	4.2125	0.148786	0.0411925	00230///Purine metabolism+++04024///cAMP signaling pathway+++04928///Parathyroid hormone synthesis, secretion and action+++05032///Morphine addiction	H02211///Acrodysostosis
110391	'Qdpr'	mRNA	277.24	273.44	273.67	281.46	284.24	296.96	360.56	294.9	276.452	309.165	-0.1974	7.86439e-48	00790///Folate biosynthesis	H00167///Phenylketonuria
110417	'Pigh'	mRNA	1.73	2.16	1.45	0.81	1.76	1.11	2.11	2.15	1.5375	1.7825	-0.262712	0.0494203	00563///Glycosylphosphatidylinositol (GPI)-anchor biosynthesis	H01489///Inherited glycosylphosphatidylinositol deficiencies
110446	'Acat1'	mRNA	191.69	164.77	107.62	96.14	133.98	117.61	127.86	183.45	140.055	140.725	-0.0592457	7.26399e-07	00071///Fatty acid degradation+++00280///Valine, leucine and isoleucine degradation+++00310///Lysine degradation+++00380///Tryptophan metabolism+++00620///Pyruvate metabolism+++00630///Glyoxylate and dicarboxylate metabolism+++00650///Butanoate metabolism+++00900///Terpenoid backbone biosynthesis+++01200///Carbon metabolism+++01212///Fatty acid metabolism+++04975///Fat digestion and absorption	H01076///Alpha-methylacetoacetic aciduria
110557	'H2-Q6'	mRNA	39.26	39.12	26.49	23.07	24.79	30.14	63.55	70.65	31.985	47.2825	-0.612061	1.23628e-97	04144///Endocytosis+++04145///Phagosome+++04218///Cellular senescence+++04514///Cell adhesion molecules+++04612///Antigen processing and presentation+++04940///Type I diabetes mellitus+++05163///Human cytomegalovirus infection+++05165///Human papillomavirus infection+++05166///Human T-cell leukemia virus 1 infection+++05167///Kaposi sarcoma-associated herpesvirus infection+++05168///Herpes simple…	H00079///Asthma+++H00344///Leprosy+++H01476///Behcet disease+++H01507///Seronegative arthritis+++H01563///HIV infection+++H01656///Psoriasis+++H01674///Ankylosing spondylitis+++H01694///Stevens-Johnson syndrome+++H01713///Diffuse panbronchiolitis
110558	'H2-Q9'	mRNA	33.44	26.47	23.11	17.83	22.33	18.1	35.78	55.48	25.2125	32.9225	-0.42278	2.51271e-24	04144///Endocytosis+++04145///Phagosome+++04218///Cellular senescence+++04514///Cell adhesion molecules+++04612///Antigen processing and presentation+++04940///Type I diabetes mellitus+++05163///Human cytomegalovirus infection+++05165///Human papillomavirus infection+++05166///Human T-cell leukemia virus 1 infection+++05167///Kaposi sarcoma-associated herpesvirus infection+++05168///Herpes simple…	H00079///Asthma+++H00344///Leprosy+++H01476///Behcet disease+++H01507///Seronegative arthritis+++H01563///HIV infection+++H01656///Psoriasis+++H01674///Ankylosing spondylitis+++H01694///Stevens-Johnson syndrome+++H01713///Diffuse panbronchiolitis
110599566	'Eef1akmt4'	mRNA	14.16	21.32	13.7	16.91	16.8	16.99	20.39	18.42	16.5225	18.15	-0.16182	0.0203287
110611	'Hdlbp'	mRNA	105.42	69.25	67.87	58.28	65.89	58.79	61.85	93.21	75.205	69.935	0.0578056	1.38322e-06
110639	'Prps2'	mRNA	4.76	2.53	2.83	2.44	2.98	2.18	2.07	3.26	3.14	2.6225	0.20794	0.00932968	00030///Pentose phosphate pathway+++00230///Purine metabolism+++01200///Carbon metabolism+++01230///Biosynthesis of amino acids	H00196///Phosphoribosylpyrophosphate synthetase superactivity+++H00264///Charcot-Marie-Tooth disease+++H00946///Arts syndrome+++H01209///Deafness, X-linked
110651	'Rps6ka3'	mRNA	1.6	0.76	0.71	0.5	0.59	0.78	0.61	0.93	0.8925	0.7275	0.227975	0.0348559	04010///MAPK signaling pathway+++04114///Oocyte meiosis+++04150///mTOR signaling pathway+++04714///Thermogenesis+++04720///Long-term potentiation+++04722///Neurotrophin signaling pathway+++04914///Progesterone-mediated oocyte maturation+++04931///Insulin resistance+++05135///Yersinia infection+++05207///Chemical carcinogenesis - receptor activation	H00480///X-linked mental retardation+++H00574///Coffin-Lowry syndrome
110695	'Aldh7a1'	mRNA	242.61	186.36	168.83	151.47	188.01	155.54	152.03	212.94	187.317	177.13	0.0363148	0.00136854	00010///Glycolysis / Gluconeogenesis+++00053///Ascorbate and aldarate metabolism+++00071///Fatty acid degradation+++00260///Glycine, serine and threonine metabolism+++00280///Valine, leucine and isoleucine degradation+++00310///Lysine degradation+++00330///Arginine and proline metabolism+++00340///Histidine metabolism+++00380///Tryptophan metabolism+++00410///beta-Alanine metabolism+++00561///Gly…	H01247///Pyridoxine-dependent epilepsy
110749	'Chaf1b'	mRNA	0.73	0.72	0.84	0.56	0.46	0.31	0.46	0.61	0.7125	0.46	0.606776	0.0176255
110784	'Nr3c2'	mRNA	0.65	0.59	0.4	0.6	1.31	0.4	0.47	0.47	0.56	0.6625	-0.286872	0.0373473	04960///Aldosterone-regulated sodium reabsorption	H00243///Hyperkalemic distal renal tubular acidosis (RTA type 4)+++H00603///Hypertension exacerbated in pregnancy+++H01633///High blood pressure+++H02310///Renal tubular acidosis
110796	'Tshz1'	mRNA	5.41	2.35	1.76	1.25	1.82	1.48	1.85	3.75	2.6925	2.225	0.198933	0.00831141	04391///Hippo signaling pathway - fly	H02115///Congenital aural atresia
110816	'Pwp2'	mRNA	4.28	3.6	3.11	2.54	3.32	3.79	3.66	4.76	3.3825	3.8825	-0.244832	0.000384897	03008///Ribosome biogenesis in eukaryotes
110821	'Pcca'	mRNA	46.78	32.17	29.34	24.93	31.56	24.75	22.84	36.64	33.305	28.9475	0.155793	1.21672e-07	00280///Valine, leucine and isoleucine degradation+++00630///Glyoxylate and dicarboxylate metabolism+++00640///Propanoate metabolism+++01200///Carbon metabolism	H00175///Propionic acidemia+++H01400///Secondary hyperammonemia
110826	'Etfb'	mRNA	566.86	735.73	697.46	791.76	746.99	863.73	1069.37	640.5	697.952	830.148	-0.282808	4.67301e-143		H00178///Glutaric acidemia+++H01400///Secondary hyperammonemia
110842	'Etfa'	mRNA	386.15	335.1	301.49	303.05	302.34	320.17	291.45	317.2	331.447	307.79	0.0639912	4.318e-07		H00178///Glutaric acidemia+++H01400///Secondary hyperammonemia
110854	'Ptpa'	mRNA	25.2	21.57	18.91	18.2	18.17	18.79	26.8	25.03	20.97	22.1975	-0.131184	0.000191639	04931///Insulin resistance+++05415///Diabetic cardiomyopathy
110855	'Pde6c'	mRNA	0.89	0.29	0.38	0.32	0.35	0.31	0.24	0.26	0.47	0.29	0.606776	0.0155802	00230///Purine metabolism	H00481///Cone-rod dystrophy and cone dystrophy+++H00971///Achromatopsia
110902	'Chrna2'	mRNA	3.23	2.63	1.48	1.4	1.92	1.82	3.47	3.94	2.185	2.7875	-0.41415	2.53238e-06	04080///Neuroactive ligand-receptor interaction	H00807///Nocturnal frontal lobe epilepsy
110920	'Hspa13'	mRNA	8.61	5.45	6.69	5.01	4.75	5.89	4.03	8.01	6.44	5.67	0.146277	0.00504681
110948	'Hlcs'	mRNA	4.23	2.04	2.19	1.36	1.7	1.34	1.36	3.02	2.455	1.855	0.339889	1.61855e-05	00780///Biotin metabolism	H00180///Holocarboxylase synthetase deficiency
110954	'Rpl10'	mRNA	1367.86	1293.62	1513.2	1462.39	1417.98	1410.55	1136.37	1119.74	1409.27	1271.16	0.118162	1.47098e-37	03010///Ribosome+++05171///Coronavirus disease - COVID-19	H00658///Syndromic X-linked mental retardation+++H02111///Autism
110959	'Nudt19'	mRNA	41.92	26.96	28.98	27.04	26.08	31.1	25.93	31.48	31.225	28.6475	0.0724395	0.0403509	04146///Peroxisome
110960	'Tars'	mRNA	34.89	28.36	22.93	24.97	27.41	24.22	25.39	42.72	27.7875	29.935	-0.139423	3.75964e-06	00970///Aminoacyl-tRNA biosynthesis	H00866///Trichothiodystrophy+++H00891///Combined oxidative phosphorylation deficiency
111175	'Pecr'	mRNA	269.97	241.89	222.62	219.32	268.78	231.49	245.46	280.65	238.45	256.595	-0.140443	9.26158e-18	04146///Peroxisome
112407	'Egln3'	mRNA	5.54	3.78	3.08	3.41	3.12	3	2.45	3.49	3.9525	3.015	0.339688	8.50136e-05	04066///HIF-1 signaling pathway+++05200///Pathways in cancer+++05211///Renal cell carcinoma	H00236///Congenital polycythemia
11287	'Pzp'	mRNA	1460.58	881.65	793.05	732.94	1047.09	700.21	629.52	1396.93	967.055	943.438	-0.00931314	0.0156621
11303	'Abca1'	mRNA	13.91	7.59	6.12	3.57	6.63	6.31	6.73	12.08	7.7975	7.9375	-0.102258	0.000317194	02010///ABC transporters+++04975///Fat digestion and absorption+++04979///Cholesterol metabolism+++05417///Lipid and atherosclerosis	H00159///Tangier disease+++H00930///Hypoalphalipoproteinemia+++H02505///Atherosclerosis
11363	'Acadl'	mRNA	239.18	210.22	166.93	157.35	200.43	194.68	198.07	212.06	193.42	201.31	-0.107554	3.0603e-15	00071///Fatty acid degradation+++01212///Fatty acid metabolism+++03320///PPAR signaling pathway
11364	'Acadm'	mRNA	392.99	298.04	253.11	218.7	343.44	270.87	250.99	333.24	290.71	299.635	-0.0957404	8.83149e-19	00071///Fatty acid degradation+++00280///Valine, leucine and isoleucine degradation+++01212///Fatty acid metabolism+++03320///PPAR signaling pathway+++04936///Alcoholic liver disease	H00488///MCAD deficiency+++H00525///Disorders of mitochondrial fatty-acid oxidation+++H01400///Secondary hyperammonemia
11370	'Acadvl'	mRNA	398.6	391.59	333.6	361.48	409.01	393.25	381.61	390.38	371.317	393.562	-0.119655	3.55534e-39	00071///Fatty acid degradation+++01212///Fatty acid metabolism+++04936///Alcoholic liver disease	H00392///VLCAD deficiency+++H00525///Disorders of mitochondrial fatty-acid oxidation
113868	'Acaa1a'	mRNA	329.02	365.2	297.03	300.97	332.64	335.4	398.27	361.01	323.055	356.83	-0.178628	2.16154e-59	00071///Fatty acid degradation+++00280///Valine, leucine and isoleucine degradation+++00592///alpha-Linolenic acid metabolism+++01040///Biosynthesis of unsaturated fatty acids+++01212///Fatty acid metabolism+++03320///PPAR signaling pathway+++04146///Peroxisome
11409	'Acads'	mRNA	182.92	162.2	146.97	141.67	153.27	148.05	177.44	183.38	158.44	165.535	-0.104789	9.74524e-12	00071///Fatty acid degradation+++00280///Valine, leucine and isoleucine degradation+++00410///beta-Alanine metabolism+++00640///Propanoate metabolism+++00650///Butanoate metabolism+++01200///Carbon metabolism+++01212///Fatty acid metabolism	H00525///Disorders of mitochondrial fatty-acid oxidation+++H01980///SCAD deficiency
114128	'Laptm4b'	mRNA	14.43	12.28	12.04	10.31	10.66	9.9	9.19	12.01	12.265	10.44	0.194333	0.000775965	04142///Lysosome
11428	'Aco1'	mRNA	85.27	62.76	55.01	45.83	61.64	48.06	57.5	81.87	62.2175	62.2675	-0.0480886	0.00601756	00020///Citrate cycle (TCA cycle)+++00630///Glyoxylate and dicarboxylate metabolism+++01200///Carbon metabolism+++01210///2-Oxocarboxylic acid metabolism+++01230///Biosynthesis of amino acids	H01020///Optic atrophy+++H02113///Infantile cerebellar-retinal degeneration
11430	'Acox1'	mRNA	367.05	219.53	162.28	131.05	218.6	208.19	177.3	325.95	219.977	232.51	-0.135144	1.07402e-51	00071///Fatty acid degradation+++00410///beta-Alanine metabolism+++00592///alpha-Linolenic acid metabolism+++00640///Propanoate metabolism+++01040///Biosynthesis of unsaturated fatty acids+++01200///Carbon metabolism+++01212///Fatty acid metabolism+++03320///PPAR signaling pathway+++04024///cAMP signaling pathway+++04146///Peroxisome+++04936///Alcoholic liver disease	H00407///Peroxisomal beta-oxidation enzyme deficiency+++H02096///Peroxisomal acyl-CoA oxidase deficiency
114301	'Palmd'	mRNA	24.16	15.66	11.96	11.52	17.58	10.86	17.06	22.96	15.825	17.115	-0.172828	4.53029e-05
11431	'Acp1'	mRNA	24.49	25.4	26.02	21.79	22.07	25.21	29.23	25.72	24.425	25.5575	-0.101528	0.000552192	00730///Thiamine metabolism+++00740///Riboflavin metabolism+++04520///Adherens junction+++05208///Chemical carcinogenesis - reactive oxygen species
11433	'Acp5'	mRNA	147.46	128.65	137.58	152.87	153.63	118.4	125.82	134.1	141.64	132.988	0.0639468	0.00119643	00740///Riboflavin metabolism+++04142///Lysosome+++04380///Osteoclast differentiation+++05323///Rheumatoid arthritis	H01576///Spondyloenchondrodysplasia with immune dysregulation (SPENCDI)
114332	'Lyve1'	mRNA	6.64	1.22	1.74	2.28	0.8	2.8	1.36	2	2.97	1.74	0.655571	1.83767e-09
11438	'Chrna4'	mRNA	0.09	0.01	0.01	0.03	0	0	0.01	0	0.035	0.0025	3.34374	0.00356371	04080///Neuroactive ligand-receptor interaction+++04725///Cholinergic synapse+++05033///Nicotine addiction+++05207///Chemical carcinogenesis - receptor activation	H00807///Nocturnal frontal lobe epilepsy
11444	'Chrnb2'	mRNA	1.29	0.36	0.59	0.8	0.47	0.49	0.17	0.28	0.76	0.3525	1.03916	1.33225e-11	04080///Neuroactive ligand-receptor interaction+++04725///Cholinergic synapse+++05033///Nicotine addiction+++05207///Chemical carcinogenesis - receptor activation	H00807///Nocturnal frontal lobe epilepsy
114570	'Crip3'	mRNA	0.38	0.07	0.07	0.35	0.05	0.18	0.11	0.09	0.2175	0.1075	0.850909	0.0235697
114584	'Clic1'	mRNA	15.36	16.15	15.52	12.14	14.62	19.35	17.79	17.37	14.7925	17.2825	-0.266354	4.588e-05
114601	'Ehbp1l1'	mRNA	1.67	1.43	1.85	1.69	1.53	1.98	2.28	2.19	1.66	1.995	-0.223228	0.0312261
11461	'Actb'	mRNA	239.82	227.87	227.08	196.84	191.09	253.72	287.47	246.05	222.903	244.583	-0.177641	3.37785e-45	04015///Rap1 signaling pathway+++04145///Phagosome+++04210///Apoptosis+++04390///Hippo signaling pathway+++04391///Hippo signaling pathway - fly+++04510///Focal adhesion+++04520///Adherens junction+++04530///Tight junction+++04611///Platelet activation+++04613///Neutrophil extracellular trap formation+++04670///Leukocyte transendothelial migration+++04714///Thermogenesis+++04745///Phototransducti…	H00101///Other phagocyte defects+++H00604///Deafness, autosomal dominant+++H01255///Juvenile-onset dystonia+++H01705///Bilateral sudden sensorineural hearing loss+++H02023///Baraitser-Winter syndrome
114615	'Elac1'	mRNA	1.54	1.08	0.92	0.65	1.27	0.89	0.89	1.67	1.0475	1.18	-0.227759	0.0361744		H00891///Combined oxidative phosphorylation deficiency+++H02530///Hereditary prostate cancer
114641	'Rpl31'	mRNA	208.82	256.16	257.39	261.98	223.32	297.88	298.42	180.51	246.088	250.032	-0.0612168	0.00053015	03010///Ribosome+++05171///Coronavirus disease - COVID-19
114643	'Oas1c'	mRNA	0.22	0.64	0.18	0.08	0.41	0.24	0.89	0.6	0.28	0.535	-0.953096	0.00289508
114644	'Slc13a3'	mRNA	5.31	5.89	3.83	3.46	5.03	4.23	9.07	9.26	4.6225	6.8975	-0.621337	1.83134e-24		H00606///Early infantile epileptic encephalopathy
11465	'Actg1'	mRNA	71.86	51.05	61.18	46.63	42.22	61.7	55.48	53.33	57.68	53.1825	0.0630964	0.0152902	04015///Rap1 signaling pathway+++04145///Phagosome+++04210///Apoptosis+++04390///Hippo signaling pathway+++04391///Hippo signaling pathway - fly+++04510///Focal adhesion+++04520///Adherens junction+++04530///Tight junction+++04611///Platelet activation+++04613///Neutrophil extracellular trap formation+++04670///Leukocyte transendothelial migration+++04714///Thermogenesis+++04745///Phototransducti…	H00101///Other phagocyte defects+++H00604///Deafness, autosomal dominant+++H01255///Juvenile-onset dystonia+++H01705///Bilateral sudden sensorineural hearing loss+++H02023///Baraitser-Winter syndrome
114663	'Impa2'	mRNA	3.37	1.45	2.42	1.4	2.66	2.52	1.76	3.05	2.16	2.4975	-0.268966	0.0466018	00562///Inositol phosphate metabolism+++04070///Phosphatidylinositol signaling system	H00768///Autosomal recessive intellectual developmental disorder
114664	'Hsd17b11'	mRNA	273.95	205.13	202.69	167.58	215.92	242.68	233.97	244.39	212.338	234.24	-0.196388	2.21793e-45
11477	'Acvr1'	mRNA	5.56	2.88	3.57	1.97	2.93	2.37	2.42	4.22	3.495	2.985	0.184321	0.0340932	04060///Cytokine-cytokine receptor interaction+++04350///TGF-beta signaling pathway+++04550///Signaling pathways regulating pluripotency of stem cells+++05418///Fluid shear stress and atherosclerosis	H00430///Fibrodysplasia ossificans progressiva
11484	'Aspa'	mRNA	14.11	12.08	9.04	6.44	7.99	8.44	7.5	11.8	10.4175	8.9325	0.183764	0.0103536	00250///Alanine, aspartate and glutamate metabolism+++00340///Histidine metabolism	H00074///Canavan disease
114863	'Plpbp'	mRNA	54.01	40.79	43.25	30.19	42.22	30.1	34.28	47.73	42.06	38.5825	0.0651995	0.023545		H02250///Early-onset vitamin B6-dependent epilepsy
114874	'Ddhd1'	mRNA	2.16	1.32	1.33	1	1.15	1.33	0.89	1.35	1.4525	1.18	0.234662	0.0184362		H00266///Hereditary spastic paraplegia
114886	'Cygb'	mRNA	4.5	4.94	3.63	2.84	2.56	3.51	4.5	2.76	3.9775	3.3325	0.193732	0.0317342
11502	'Adam9'	mRNA	25.54	12.44	11.72	9.64	12.5	11.06	8.91	17.03	14.835	12.375	0.193885	4.22639e-08		H00481///Cone-rod dystrophy and cone dystrophy
11504	'Adamts1'	mRNA	2.83	1.17	0.92	0.48	0.77	1.18	1.01	1.22	1.35	1.045	0.254104	0.0181499
11512	'Adcy6'	mRNA	8.72	4.12	3.32	3.27	3.68	3.2	3.33	4.71	4.8575	3.73	0.299447	4.97077e-09	00230///Purine metabolism+++01522///Endocrine resistance+++04015///Rap1 signaling pathway+++04022///cGMP-PKG signaling pathway+++04024///cAMP signaling pathway+++04062///Chemokine signaling pathway+++04072///Phospholipase D signaling pathway+++04114///Oocyte meiosis+++04211///Longevity regulating pathway+++04213///Longevity regulating pathway - multiple species+++04261///Adrenergic signaling in c…	H00865///Lethal congenital contractural syndrome
11518	'Add1'	mRNA	8.71	6.73	5.86	4.12	6.34	5.19	6.71	8.6	6.355	6.71	-0.138116	0.00596296		H01097///Spastic quadriplegic cerebral palsy
11522	'Adh1'	mRNA	1977.58	1835.53	1892.11	1707.28	1784.8	1669.6	1767.48	1959.17	1853.12	1795.26	0.0126373	0.0200405	00010///Glycolysis / Gluconeogenesis+++00071///Fatty acid degradation+++00350///Tyrosine metabolism+++00620///Pyruvate metabolism+++00830///Retinol metabolism+++00980///Metabolism of xenobiotics by cytochrome P450+++00982///Drug metabolism - cytochrome P450+++04936///Alcoholic liver disease	H01611///Alcohol dependence
11534	'Adk'	mRNA	602.48	446.61	373.78	343.22	423.67	386.22	302.36	501.82	441.522	403.517	0.0830612	1.54782e-17	00230///Purine metabolism	H00184///Hypermethioninemia
11538	'Adnp'	mRNA	9.89	5.9	5.77	4.13	5.97	4.25	4.32	7.63	6.4225	5.5425	0.169163	0.00038958		H02365///Helsmoortel-van der Aa syndrome
11539	'Adora1'	mRNA	9.76	5.4	8.44	4.64	7.69	3.62	9.14	11.34	7.06	7.9475	-0.223463	7.92036e-08	04022///cGMP-PKG signaling pathway+++04024///cAMP signaling pathway+++04071///Sphingolipid signaling pathway+++04080///Neuroactive ligand-receptor interaction+++04923///Regulation of lipolysis in adipocytes+++04924///Renin secretion+++05032///Morphine addiction
11540	'Adora2a'	mRNA	1.04	0.88	0.73	0.64	0.55	0.89	0.61	0.36	0.8225	0.6025	0.393069	0.0487586	04015///Rap1 signaling pathway+++04020///Calcium signaling pathway+++04024///cAMP signaling pathway+++04080///Neuroactive ligand-receptor interaction+++04270///Vascular smooth muscle contraction+++05012///Parkinson disease+++05034///Alcoholism
11548	'Adra1b'	mRNA	21.03	12.63	10.17	9.62	15.83	10.64	10.02	18.14	13.3625	13.6575	-0.0864862	0.0275135	04020///Calcium signaling pathway+++04022///cGMP-PKG signaling pathway+++04080///Neuroactive ligand-receptor interaction+++04261///Adrenergic signaling in cardiomyocytes+++04270///Vascular smooth muscle contraction+++04970///Salivary secretion
115487111	'Gm29667'	mRNA	0.09	0.16	0.23	0.29	0.11	0.32	0.49	0.2	0.1925	0.28	-0.535006	0.000987848	00010///Glycolysis / Gluconeogenesis+++01200///Carbon metabolism+++01230///Biosynthesis of amino acids+++04066///HIF-1 signaling pathway+++05010///Alzheimer disease+++05130///Pathogenic Escherichia coli infection+++05132///Salmonella infection+++05415///Diabetic cardiomyopathy
115488008	'Gm51999'	mRNA	0	0	0.05	0	0.05	0.05	0.13	0.05	0.0125	0.07	-2.56315	0.0492752
115488130	'LOC115488130'	mRNA	0.98	1.11	0.77	0.96	0.67	0.55	0.72	0.88	0.955	0.705	0.41411	0.00537634
115488789	'LOC115488789'	mRNA	0.03	0.02	0.01	0	0.02	0.03	0.05	0.02	0.015	0.03	-1.303	0.0230553
115489041	'9430078G10Rik'	mRNA	0	0.02	0	0	0.02	0.02	0.02	0.06	0.005	0.03	-2.56315	0.0492752
115489044	'LOC115489044'	mRNA	0.57	0.11	0.29	0	0	0	0.09	0	0.2425	0.0225	3.18521	0.00273953
115489417	'LOC115489417'	mRNA	1.57	0.53	0.48	0.35	0.57	0.52	0.52	0.73	0.7325	0.585	0.308816	0.000434068
115489454	'Gm52512'	mRNA	19.59	5.28	3.42	1.99	6.89	3.78	3.96	9.81	7.57	6.11	0.178937	0.0149831
115489545	'LOC115489545'	mRNA	2.88	1.14	0.49	0.37	0.46	0.68	0.29	1.6	1.22	0.7575	0.591212	0.0092787
115489748	'LOC115489748'	mRNA	0.03	0	0.14	0	0.33	0	0.4	0	0.0425	0.1825	-2.2197	0.0387278
115489888	'Gm52666'	mRNA	3.13	0.57	0.14	0.25	0.54	0.25	0.26	1.8	1.0225	0.7125	0.395963	0.0449516
115490161	'Gm52800'	mRNA	1.46	0.5	0.54	0.35	0.79	0.37	0.41	0.39	0.7125	0.49	0.430233	0.0306388
115490184	'Gm42427'	mRNA	14.08	12.63	13.28	16.79	15.22	14.96	19.47	11.83	14.195	15.37	-0.152479	0.000480932
11552	'Adra2b'	mRNA	2.35	1.53	1.26	0.95	0.87	1.17	1.36	0.55	1.5225	0.9875	0.523666	5.8426e-06	04022///cGMP-PKG signaling pathway+++04080///Neuroactive ligand-receptor interaction
11564	'Adsl'	mRNA	5.03	4.84	3.22	2.39	4.51	2.99	4.94	6.1	3.87	4.635	-0.312032	1.80396e-06	00230///Purine metabolism+++00250///Alanine, aspartate and glutamate metabolism+++01240///Biosynthesis of cofactors	H00197///Adenylosuccinate lyase deficiency
11566	'Adss'	mRNA	18.19	13.98	12.71	10.39	11.1	10.82	10.95	16.92	13.8175	12.4475	0.107358	0.0184152	00230///Purine metabolism+++00250///Alanine, aspartate and glutamate metabolism+++01240///Biosynthesis of cofactors	H00594///Distal myopathy
11568	'Aebp1'	mRNA	0.88	1.02	0.41	0.7	0.48	0.4	0.5	0.8	0.7525	0.545	0.436851	0.00629344		H00802///Ehlers-Danlos syndrome
11576	'Afp'	mRNA	0.16	0	0.16	0.24	0.19	0.34	0.27	0.17	0.14	0.2425	-0.84492	0.0472338	04390///Hippo signaling pathway
11605	'Gla'	mRNA	2.08	1.85	1.41	1.38	1.98	1.55	1.94	2.95	1.68	2.105	-0.362146	0.000922372	00052///Galactose metabolism+++00561///Glycerolipid metabolism+++00600///Sphingolipid metabolism+++00603///Glycosphingolipid biosynthesis - globo and isoglobo series+++04142///Lysosome	H00125///Fabry disease+++H00423///Sphingolipidosis
11606	'Agt'	mRNA	681.64	643.5	649.31	666.94	687.11	793.7	631.16	623.3	660.347	683.817	-0.0845486	1.02488e-28	04072///Phospholipase D signaling pathway+++04080///Neuroactive ligand-receptor interaction+++04261///Adrenergic signaling in cardiomyocytes+++04270///Vascular smooth muscle contraction+++04614///Renin-angiotensin system+++04924///Renin secretion+++04925///Aldosterone synthesis and secretion+++04927///Cortisol synthesis and secretion+++04931///Insulin resistance+++04933///AGE-RAGE signaling pathw…	H00575///Renal tubular dysgenesis
11607	'Agtr1a'	mRNA	25.27	15.85	19.12	10.24	12.76	12.25	16.56	20.09	17.62	15.415	0.153331	0.000477514	04020///Calcium signaling pathway+++04022///cGMP-PKG signaling pathway+++04072///Phospholipase D signaling pathway+++04080///Neuroactive ligand-receptor interaction+++04261///Adrenergic signaling in cardiomyocytes+++04270///Vascular smooth muscle contraction+++04371///Apelin signaling pathway+++04614///Renin-angiotensin system+++04924///Renin secretion+++04925///Aldosterone synthesis and secretio…	H00575///Renal tubular dysgenesis
11611	'Agxt'	mRNA	200.37	204.91	118.81	158.46	217.4	188.89	203.62	187.53	170.637	199.36	-0.272793	1.53171e-64	00250///Alanine, aspartate and glutamate metabolism+++00260///Glycine, serine and threonine metabolism+++00630///Glyoxylate and dicarboxylate metabolism+++01200///Carbon metabolism+++04146///Peroxisome	H00117///Primary hyperoxaluria
11615	'Gm4737'	mRNA	3425.95	2720.58	2529.94	2625.64	2843.43	2897.55	2143.03	2562.97	2825.53	2611.74	0.0704692	2.53736e-89	00270///Cysteine and methionine metabolism	H00184///Hypermethioninemia
11622	'Ahr'	mRNA	5.36	3.02	3.36	1.79	2.38	2.02	2.54	3.45	3.3825	2.5975	0.314307	8.72925e-07	04659///Th17 cell differentiation+++04934///Cushing syndrome+++05207///Chemical carcinogenesis - receptor activation+++05208///Chemical carcinogenesis - reactive oxygen species	H00527///Retinitis pigmentosa
11625	'Ahsg'	mRNA	8029.86	7395.84	6541.43	6603.69	8088.15	6513.9	5602.95	8088.61	7142.7	7073.4	-0.0160006	1.07384e-09		H02303///Alopecia-mental retardation syndrome
11629	'Aif1'	mRNA	3.71	5.89	3.26	2.34	2.71	3.24	7.9	5.36	3.8	4.8025	-0.397486	0.00645812
11630	'Crybg1'	mRNA	4.46	3.26	2.52	1.39	2.32	1.98	2.67	5.46	2.9075	3.1075	-0.147382	0.00692214
11637	'Ak2'	mRNA	248.76	234.08	208.63	201.38	196.9	168.01	238.68	243.15	223.213	211.685	0.0418548	0.00248507	00230///Purine metabolism+++00730///Thiamine metabolism+++01240///Biosynthesis of cofactors	H00092///T-B-Severe combined immunodeficiency+++H00674///Anemia due to disorders of nucleotide metabolism+++H01128///Reticular dysgenesis+++H01282///Spermatogenic failure
11639	'Ak4'	mRNA	71.7	31.52	33.58	32.31	40.84	33.41	22.64	52.23	42.2775	37.28	0.141687	6.73067e-13	00230///Purine metabolism+++00730///Thiamine metabolism+++01240///Biosynthesis of cofactors	H00092///T-B-Severe combined immunodeficiency+++H00674///Anemia due to disorders of nucleotide metabolism+++H01128///Reticular dysgenesis+++H01282///Spermatogenic failure
11640	'Akap1'	mRNA	36.44	23.77	15.97	13.56	23.46	15.38	16.92	34.93	22.435	22.6725	-0.0758404	0.00743691
11647	'Alpl'	mRNA	24.89	23.73	18.75	10.71	24.95	12.53	18.14	27.43	19.52	20.7625	-0.133752	0.000307009	00730///Thiamine metabolism+++00790///Folate biosynthesis+++01240///Biosynthesis of cofactors	H00213///Hypophosphatasia
11651	'Akt1'	mRNA	30.66	19.41	23.43	22.19	21.33	18.57	17.67	23.13	23.9225	20.175	0.201822	4.2935e-09	01521///EGFR tyrosine kinase inhibitor resistance+++01522///Endocrine resistance+++01524///Platinum drug resistance+++04010///MAPK signaling pathway+++04012///ErbB signaling pathway+++04014///Ras signaling pathway+++04015///Rap1 signaling pathway+++04022///cGMP-PKG signaling pathway+++04024///cAMP signaling pathway+++04062///Chemokine signaling pathway+++04066///HIF-1 signaling pathway+++04068///…	H00027///Ovarian cancer+++H00420///Familial partial lipodystrophy+++H01222///Cowden syndrome+++H01556///Meningioma+++H01649///Schizophrenia+++H01885///Megalencephaly-polymicrogyria-polydactyly-hydrocephalus syndrome+++H01909///Hypoinsulinemic hypoglycemia with hemihypertrophy+++H02119///Proteus syndrome
11655	'Alas1'	mRNA	463.1	338.33	348.09	355.34	515.01	317.37	436.96	360.54	376.215	407.47	-0.163895	1.60271e-92	00260///Glycine, serine and threonine metabolism+++00860///Porphyrin metabolism+++01240///Biosynthesis of cofactors	H00201///Erythropoietic porphyria+++H00982///Sideroblastic anemia+++H01763///Porphyria
11656	'Alas2'	mRNA	76.35	63.21	74.88	68.12	64.55	46.29	50.32	66.05	70.64	56.8025	0.290033	5.13087e-34	00260///Glycine, serine and threonine metabolism+++00860///Porphyrin metabolism+++01240///Biosynthesis of cofactors	H00201///Erythropoietic porphyria+++H00982///Sideroblastic anemia+++H01763///Porphyria
11658	'Alcam'	mRNA	9.98	5.69	5.72	5.44	5.42	5.2	4.8	7.53	6.7075	5.7375	0.1732	0.00016349	04514///Cell adhesion molecules
11666	'Abcd1'	mRNA	7.18	4.86	4.61	2.96	4.7	4.22	4.83	7.54	4.9025	5.3225	-0.172847	0.00410047	02010///ABC transporters+++04146///Peroxisome	H00176///Adrenoleukodystrophy
11668	'Aldh1a1'	mRNA	1705.77	1326.45	1486.62	1063.29	1483.87	1179.11	1090.81	1417.64	1395.53	1292.86	0.0681138	5.10217e-41	00830///Retinol metabolism	H01027///Microphthalmia
11669	'Aldh2'	mRNA	1534.9	1209.61	1054.95	913.82	1210.19	960.47	715.06	1158.62	1178.32	1011.09	0.113963	1.33122e-145	00010///Glycolysis / Gluconeogenesis+++00053///Ascorbate and aldarate metabolism+++00071///Fatty acid degradation+++00280///Valine, leucine and isoleucine degradation+++00310///Lysine degradation+++00330///Arginine and proline metabolism+++00340///Histidine metabolism+++00380///Tryptophan metabolism+++00410///beta-Alanine metabolism+++00561///Glycerolipid metabolism+++00620///Pyruvate metabolism+…	H00162///Sjogren-Larsson syndrome+++H01071///Acute alcohol sensitivity+++H01611///Alcohol dependence
116701	'Fgfrl1'	mRNA	10.49	8.96	8.68	7.44	7.19	6.13	6.59	9.34	8.8925	7.3125	0.236326	4.428e-05
11674	'Aldoa'	mRNA	144.87	135.49	157.49	138.74	133.88	160.18	173.92	136.79	144.148	151.192	-0.101366	3.6584e-08	00010///Glycolysis / Gluconeogenesis+++00030///Pentose phosphate pathway+++00051///Fructose and mannose metabolism+++01200///Carbon metabolism+++01230///Biosynthesis of amino acids+++04066///HIF-1 signaling pathway	H00069///Glycogen storage disease+++H00071///Hereditary fructose intolerance+++H01762///Muscle glycogen storage disease+++H01952///Glycogen storage disease type XII
116847	'Prelp'	mRNA	15.95	8.61	6.03	5.24	4.92	6.08	6.73	5.9	8.9575	5.9075	0.502245	5.03346e-23
11685	'Alox12e'	mRNA	0.1	0.06	0.03	0.08	0	0	0	0.06	0.0675	0.015	2.19174	0.026918	00590///Arachidonic acid metabolism+++01523///Antifolate resistance+++04726///Serotonergic synapse+++04750///Inflammatory mediator regulation of TRP channels
116852	'Akr1c20'	mRNA	135.12	145.87	101.41	101.4	107.66	114.41	135.37	161.15	120.95	129.648	-0.137179	1.32533e-09
116870	'Mta1'	mRNA	16.6	11.36	12.95	8.96	12.48	9.18	9.36	11.77	12.4675	10.6975	0.160734	0.000518274
116873	'Stim2'	mRNA	5.7	3.9	3.53	3.05	3.32	3.21	3.18	4.19	4.045	3.475	0.164402	0.00599412	04020///Calcium signaling pathway
116891	'Derl2'	mRNA	24.18	27.41	26.68	23.93	26.89	29.81	33.33	33.52	25.55	30.8875	-0.302064	1.25919e-32	04141///Protein processing in endoplasmic reticulum
11690	'Alox5ap'	mRNA	3.3	3.14	3.14	1.94	2.88	4.6	3.35	3.37	2.88	3.55	-0.357474	0.02525	04664///Fc epsilon RI signaling pathway
116914	'Slc19a2'	mRNA	55.26	31	22.11	26.98	25.33	21.87	20.81	31.49	33.8375	24.875	0.377442	4.3128e-49	04977///Vitamin digestion and absorption	H01183///Thiamine-responsive megaloblastic anemia+++H01231///Biotin-responsive basal ganglia disease+++H01565///Wernicke encephalopathy
11699	'Ambp'	mRNA	3451.32	3179.47	3612.48	3464.46	3469.63	3541.54	3533.14	3842.4	3426.93	3596.68	-0.097479	1.88538e-121
11702	'Amd1'	mRNA	18.98	12.04	15.7	15.23	13.79	13.39	15.46	14.15	15.4875	14.1975	0.080157	0.0329804	00270///Cysteine and methionine metabolism+++00330///Arginine and proline metabolism
117146	'Ube3b'	mRNA	21.51	10.01	11.64	8.2	11.25	8.73	9.76	15.45	12.84	11.2975	0.120814	0.000215341	04120///Ubiquitin mediated proteolysis	H02533///Kaufman oculocerebrofacial syndrome
117147	'Acsm1'	mRNA	184.78	192.5	163.98	155.31	169.47	147.39	215.35	215.13	174.143	186.835	-0.136909	3.84509e-23	00650///Butanoate metabolism+++00785///Lipoic acid metabolism
117150	'Pip4k2c'	mRNA	10.55	6.9	6.59	7	7.03	5.99	5.39	8.4	7.76	6.7025	0.172903	0.00103612	00562///Inositol phosphate metabolism+++04070///Phosphatidylinositol signaling system+++04810///Regulation of actin cytoskeleton
117167	'Steap4'	mRNA	54.7	37.98	34.3	24.46	54.36	57.2	31.06	86.06	37.86	57.17	-0.637218	4.2598e-190
117198	'Ivns1abp'	mRNA	53.79	29.65	29.34	28.83	27.94	29.89	22.17	44.06	35.4025	31.015	0.152294	2.92165e-10		H02526///Disorders of adaptive immunity
11720	'Mat1a'	mRNA	2240.38	1686.33	1182.6	1021.26	1426.53	1226.26	1499.84	2193.34	1532.64	1586.49	-0.101864	1.01455e-180	00270///Cysteine and methionine metabolism+++01230///Biosynthesis of amino acids+++01240///Biosynthesis of cofactors	H00184///Hypermethioninemia
11722	'Amy1'	mRNA	230.85	171.78	180.62	201.07	196.75	211.06	141.54	153.42	196.08	175.692	0.118649	2.69125e-15	00500///Starch and sucrose metabolism+++04970///Salivary secretion+++04972///Pancreatic secretion+++04973///Carbohydrate digestion and absorption
11727	'Ang'	mRNA	318.16	420.88	293.01	296.54	425.45	411.35	482.31	390.2	332.147	427.327	-0.376293	2.95003e-156	05014///Amyotrophic lateral sclerosis	H00058///Amyotrophic lateral sclerosis (ALS)
11735	'Ank3'	mRNA	2.45	1	1.22	0.63	1.06	1.02	1.04	1.19	1.325	1.0775	0.209648	0.00919761	04624///Toll and Imd signaling pathway+++05205///Proteoglycans in cancer	H00230///Hereditary spherocytosis+++H00720///Long QT syndrome+++H00768///Autosomal recessive intellectual developmental disorder
11737	'Anp32a'	mRNA	44.29	42.65	36.06	30.07	45.28	30.56	37.78	42.56	38.2675	39.045	-0.0705748	0.0168019
11740	'Slc25a5'	mRNA	677.98	501.94	530.7	463.28	506.15	455.57	445.6	582.91	543.475	497.558	0.0853585	1.74931e-15	04020///Calcium signaling pathway+++04022///cGMP-PKG signaling pathway+++04217///Necroptosis+++04218///Cellular senescence+++04613///Neutrophil extracellular trap formation+++05010///Alzheimer disease+++05012///Parkinson disease+++05016///Huntington disease+++05017///Spinocerebellar ataxia+++05020///Prion disease+++05022///Pathways of neurodegeneration - multiple diseases+++05164///Influenza A+++…	H00469///Mitochondrial DNA depletion syndrome+++H01118///Progressive external ophthalmoplegia
11744	'Anxa11'	mRNA	24.33	13.67	11.7	9.86	13.06	10.47	9.7	16.75	14.89	12.495	0.187944	5.26339e-05	05014///Amyotrophic lateral sclerosis	H00058///Amyotrophic lateral sclerosis (ALS)
11747	'Anxa5'	mRNA	43.12	27.5	29.28	26.51	25.89	22.24	27.82	34.53	31.6025	27.62	0.144872	0.000133169
11749	'Anxa6'	mRNA	69.41	49.88	44.59	39.01	53.3	40.5	53.25	74.88	50.7225	55.4825	-0.177026	1.26007e-15
11750	'Anxa7'	mRNA	59.57	53.53	48.47	42.42	50.54	46.56	55.63	67.16	50.9975	54.9725	-0.16382	4.16862e-14	05014///Amyotrophic lateral sclerosis	H00058///Amyotrophic lateral sclerosis (ALS)
11758	'Prdx6'	mRNA	493.89	494.84	479.86	493.75	454.79	469.69	635.94	485.84	490.585	511.565	-0.0955259	1.83456e-30	00480///Glutathione metabolism
117586	'A1bg'	mRNA	0	0.08	0.04	0	0	0	0.17	0.2	0.03	0.0925	-1.71515	0.0491335
117591	'Slc2a9'	mRNA	24.5	13.53	14.6	10.58	14.86	10.21	10.17	16.82	15.8025	13.015	0.226504	1.25017e-09		H00948///Renal hypouricemia+++H01532///Gout
117599	'Helb'	mRNA	2.3	1.19	0.82	1.01	1.36	1.2	0.94	2.46	1.33	1.49	-0.219195	0.0328249
11761	'Aox1'	mRNA	38.13	27.84	22.17	17.43	31.49	17.4	27.38	35.56	26.3925	27.9575	-0.140615	2.76896e-09	00280///Valine, leucine and isoleucine degradation+++00350///Tyrosine metabolism+++00380///Tryptophan metabolism+++00750///Vitamin B6 metabolism+++00760///Nicotinate and nicotinamide metabolism+++00830///Retinol metabolism+++00982///Drug metabolism - cytochrome P450+++04630///JAK-STAT signaling pathway
11764	'Ap1b1'	mRNA	19.45	15.75	14.34	11.76	14.91	12.31	18.89	22.73	15.325	17.21	-0.215354	1.53051e-11	04142///Lysosome+++05170///Human immunodeficiency virus 1 infection	H00712///KID/HID syndrome
11769	'Ap1s1'	mRNA	29.33	30.18	29.83	30.13	29.25	28.65	42.39	35.46	29.8675	33.9375	-0.223533	1.41132e-07	04142///Lysosome+++05170///Human immunodeficiency virus 1 infection	H00658///Syndromic X-linked mental retardation+++H02220///MEDNIK syndrome
11770	'Fabp4'	mRNA	8.75	2.92	5.06	7.01	2.94	11.87	11.58	3.17	5.935	7.39	-0.42799	0.00368218	03320///PPAR signaling pathway+++04923///Regulation of lipolysis in adipocytes
11771	'Ap2a1'	mRNA	11.5	8.26	8.95	7.19	8.54	7.01	7.38	8.85	8.975	7.945	0.154112	0.0016069	04144///Endocytosis+++04721///Synaptic vesicle cycle+++04961///Endocrine and other factor-regulated calcium reabsorption+++05016///Huntington disease
11772	'Ap2a2'	mRNA	23.96	15.26	17.17	14.56	17.66	15.48	17.71	21.52	17.7375	18.0925	-0.0777033	0.00580129	04144///Endocytosis+++04721///Synaptic vesicle cycle+++04961///Endocrine and other factor-regulated calcium reabsorption+++05016///Huntington disease
11773	'Ap2m1'	mRNA	83.54	78.96	75.71	63.09	77.22	67.49	86.84	91.36	75.325	80.7275	-0.137926	1.09019e-15	04144///Endocytosis+++04721///Synaptic vesicle cycle+++04961///Endocrine and other factor-regulated calcium reabsorption+++05016///Huntington disease	H00773///Autosomal dominant intellectual developmental disorder
11776	'Ap3d1'	mRNA	14.09	10.87	10.4	7.69	10.85	9.5	10.31	13.52	10.7625	11.045	-0.0810142	0.0226163	04142///Lysosome	H00166///Hermansky-Pudlak syndrome
11778	'Ap3s2'	mRNA	4.92	4.19	4.02	3	3.89	3.11	4.73	5.17	4.0325	4.225	-0.112729	0.0305234	04142///Lysosome
11781	'Ap4m1'	mRNA	6.04	4.1	4.13	3.75	4.53	4.12	2.92	3.96	4.505	3.8825	0.221953	0.00350458	04142///Lysosome	H00266///Hereditary spastic paraplegia
11783	'Apaf1'	mRNA	0.33	0.2	0.21	0.15	0.17	0.17	0.14	0.12	0.2225	0.15	0.544234	0.0303333	01524///Platinum drug resistance+++04115///p53 signaling pathway+++04210///Apoptosis+++04214///Apoptosis - fly+++04215///Apoptosis - multiple species+++05010///Alzheimer disease+++05012///Parkinson disease+++05014///Amyotrophic lateral sclerosis+++05016///Huntington disease+++05020///Prion disease+++05022///Pathways of neurodegeneration - multiple diseases+++05134///Legionellosis+++05152///Tuberc…
11785	'Apbb1'	mRNA	0.26	0.31	0.17	0.29	0.04	0.13	0.13	0.23	0.2575	0.1325	0.985288	0.0107065	05010///Alzheimer disease
11789	'Apc'	mRNA	4.6	1.67	1.8	1.2	1.74	1.43	1.19	2.23	2.3175	1.6475	0.357311	2.57062e-11	04310///Wnt signaling pathway+++04390///Hippo signaling pathway+++04550///Signaling pathways regulating pluripotency of stem cells+++04810///Regulation of actin cytoskeleton+++04934///Cushing syndrome+++05010///Alzheimer disease+++05022///Pathways of neurodegeneration - multiple diseases+++05165///Human papillomavirus infection+++05200///Pathways in cancer+++05206///MicroRNAs in cancer+++05210///…	H00017///Esophageal cancer+++H00018///Gastric cancer+++H00020///Colorectal cancer+++H00044///Cancer of the anal canal+++H00047///Gallbladder cancer+++H00718///Sotos syndrome+++H01025///Familial adenomatous polyposis+++H01431///Cushing syndrome+++H01667///Medulloblastoma+++H01881///Complex cortical dysplasia with other brain malformations+++H02049///Bilateral macronodular adrenal hyperplasia+++H02…
117903916	'Gm16286'	mRNA	16.51	14.84	12.68	12.28	15.14	12.92	13.88	18.11	14.0775	15.0125	-0.129219	0.019286		H02170///Microphthalmia, syndromic
11793	'Atg5'	mRNA	22.68	19.11	18.77	14.54	20.38	16.97	17.19	24.33	18.775	19.7175	-0.0915652	0.0197687	04136///Autophagy - other+++04137///Mitophagy - animal+++04140///Autophagy - animal+++04211///Longevity regulating pathway+++04213///Longevity regulating pathway - multiple species+++04216///Ferroptosis+++04621///NOD-like receptor signaling pathway+++04622///RIG-I-like receptor signaling pathway+++05131///Shigellosis	H01891///Autosomal recessive spinocerebellar ataxias
11797	'Birc2'	mRNA	5.82	4.44	3.71	2.84	5.05	4.02	4.29	5.65	4.2025	4.7525	-0.204624	0.00215653	01524///Platinum drug resistance+++04064///NF-kappa B signaling pathway+++04120///Ubiquitin mediated proteolysis+++04210///Apoptosis+++04215///Apoptosis - multiple species+++04217///Necroptosis+++04390///Hippo signaling pathway+++04510///Focal adhesion+++04621///NOD-like receptor signaling pathway+++04624///Toll and Imd signaling pathway+++04668///TNF signaling pathway+++05132///Salmonella infect…
11801	'Cd5l'	mRNA	63.92	82.96	52.49	33.54	39.54	73.61	62.18	75.34	58.2275	62.6675	-0.153911	1.48655e-10
11804	'Aplp2'	mRNA	145.97	77.67	75.3	69.96	89.84	64.6	63.25	102.97	92.225	80.165	0.147844	1.30024e-23
11807	'Apoa2'	mRNA	25137.5	32682.1	33153.3	39471.4	31244.7	37895.3	38516.1	22552.9	32611.1	32552.3	-0.0329453	1.44899e-35	03320///PPAR signaling pathway+++04979///Cholesterol metabolism	H00155///Familial hypercholesterolemia
11808	'Apoa4'	mRNA	564.46	357.56	542.63	357.03	450.54	315.33	468.76	750	455.42	496.158	-0.152677	2.09489e-56	04975///Fat digestion and absorption+++04977///Vitamin digestion and absorption+++04979///Cholesterol metabolism+++05417///Lipid and atherosclerosis
11810	'Apobec1'	mRNA	13.28	9.65	5.45	12.29	8.03	7.06	9.54	11.44	10.1675	9.0175	0.135488	0.0174407
11813	'Apoc2'	mRNA	468.76	529.33	494.77	480.33	439.19	498.18	784.82	509.97	493.298	558.04	-0.223858	6.05273e-46	04979///Cholesterol metabolism	H00154///Hyperlipoproteinemia, type I+++H01635///Hyperlipidemia+++H01784///Primary hyperchylomicronemia
11815	'Apod'	mRNA	0	0	0	0	0	0.03	0.06	0.1	0	0.0475	-3.56315	0.0215374
11818	'Apoh'	mRNA	4855.92	5028.86	4641.71	5338.53	4977.28	5869.39	6424.79	4953.27	4966.26	5556.18	-0.134975	6.10069e-307	04979///Cholesterol metabolism
11819	'Nr2f2'	mRNA	6.28	4.1	4.45	3.33	3.79	4.02	3.49	3.66	4.54	3.74	0.220402	0.000500481		H02199///Congenital heart defects, multiple type
11820	'App'	mRNA	51.26	23.14	21.1	18.54	27.7	21.24	18.57	32.78	28.51	25.0725	0.115985	3.23056e-05	04726///Serotonergic synapse+++05010///Alzheimer disease+++05022///Pathways of neurodegeneration - multiple diseases	H00056///Alzheimer disease+++H01185///Cerebral amyloid angiopathy
11826	'Aqp1'	mRNA	33.05	15.4	20.87	26.25	15.73	30.68	21.55	15.8	23.8925	20.94	0.126463	0.0001394	04924///Renin secretion+++04964///Proximal tubule bicarbonate reclamation+++04976///Bile secretion
11829	'Aqp4'	mRNA	2.9	0.89	1.4	0.69	1.33	0.6	0.93	1.26	1.47	1.03	0.41353	5.88295e-05	04962///Vasopressin-regulated water reabsorption+++04976///Bile secretion	H01491///Neuromyelitis optica
11835	'Ar'	mRNA	1.06	0.58	0.78	0.44	0.83	0.46	0.93	1.16	0.715	0.845	-0.298843	0.000969285	04114///Oocyte meiosis+++05200///Pathways in cancer+++05207///Chemical carcinogenesis - receptor activation+++05215///Prostate cancer	H00024///Prostate cancer+++H00062///Spinal and bulbar muscular atrophy (SBMA)+++H00455///Spinal muscular atrophy+++H02175///Hypospadias+++H02177///Androgen insensitivity syndrome
11836	'Araf'	mRNA	42.15	33.8	27.21	23.25	30.04	25.55	34.39	42.33	31.6025	33.0775	-0.118015	0.000104908	01521///EGFR tyrosine kinase inhibitor resistance+++01522///Endocrine resistance+++04010///MAPK signaling pathway+++04012///ErbB signaling pathway+++04068///FoxO signaling pathway+++04270///Vascular smooth muscle contraction+++04650///Natural killer cell mediated cytotoxicity+++04720///Long-term potentiation+++04726///Serotonergic synapse+++04730///Long-term depression+++04810///Regulation of act…	H00523///Noonan syndrome and related disorders+++H01738///Noonan syndrome+++H02425///Erdheim-Chester disease
11837	'Rplp0'	mRNA	515.6	518.73	568.57	657.59	526.3	592.96	571.79	470.18	565.122	540.308	0.0381502	0.000138693	03010///Ribosome+++05171///Coronavirus disease - COVID-19
11840	'Arf1'	mRNA	171.84	129.97	114.13	107.46	123.47	113.95	127.36	186.85	130.85	137.907	-0.118571	7.95047e-12	04072///Phospholipase D signaling pathway+++04144///Endocytosis+++05110///Vibrio cholerae infection+++05130///Pathogenic Escherichia coli infection+++05131///Shigellosis+++05132///Salmonella infection+++05134///Legionellosis	H00270///Periventricular nodular heterotopia
11841	'Arf2'	mRNA	3.51	2.82	2.7	3.5	2.61	3.36	1.7	2.91	3.1325	2.645	0.216423	0.0355674	04072///Phospholipase D signaling pathway+++04144///Endocytosis+++05110///Vibrio cholerae infection+++05130///Pathogenic Escherichia coli infection+++05131///Shigellosis+++05132///Salmonella infection+++05134///Legionellosis	H00270///Periventricular nodular heterotopia
11843	'Arf4'	mRNA	93.83	91.11	74.27	63.65	71.71	71.03	97.38	133.66	80.715	93.445	-0.245588	4.63312e-28	04144///Endocytosis
11844	'Arf5'	mRNA	84.34	101.58	106.36	115.48	94.59	106.11	128.28	96.81	101.94	106.448	-0.0874076	0.00110592	04144///Endocytosis
118445	'Klf16'	mRNA	3.54	2.19	2.38	3.28	1.88	2.2	2.13	2.41	2.8475	2.155	0.363919	0.00036245		H01877///Chromosome 15q13.3 microdeletion syndrome
11846	'Arg1'	mRNA	1540.61	1227.8	1147.05	1034.33	1276.53	1117.52	1104.46	1653.38	1237.45	1287.97	-0.095508	4.57179e-51	00220///Arginine biosynthesis+++00330///Arginine and proline metabolism+++01230///Biosynthesis of amino acids+++05146///Amoebiasis	H00186///Hyperargininemia+++H01398///Primary hyperammonemic disorders (Urea cycle disorders)
11848	'Rhoa'	mRNA	89.55	76.33	67.12	66.72	65.4	76.15	72.83	88	74.93	75.595	-0.0440928	0.036231	04014///Ras signaling pathway+++04015///Rap1 signaling pathway+++04022///cGMP-PKG signaling pathway+++04024///cAMP signaling pathway+++04062///Chemokine signaling pathway+++04071///Sphingolipid signaling pathway+++04072///Phospholipase D signaling pathway+++04144///Endocytosis+++04150///mTOR signaling pathway+++04270///Vascular smooth muscle contraction+++04310///Wnt signaling pathway+++04350///T…	H02456///Ectodermal dysplasia
11852	'Rhob'	mRNA	28.82	18.3	21.18	19.99	20.82	23.27	16.63	20.37	22.0725	20.2725	0.0743162	0.0472239	05132///Salmonella infection
11856	'Arhgap6'	mRNA	1.13	0.76	0.56	0.78	1.14	0.38	0.43	0.4	0.8075	0.5875	0.365221	0.0162554
118567336	'LOC118567336'	mRNA	0.11	0.15	0.05	0.05	0.03	0.06	0.09	0.05	0.09	0.0575	0.625	0.00962786
118567384	'LOC118567384'	mRNA	1.74	0.56	0.61	0	0	0	0	0.92	0.7275	0.23	1.64546	0.0088036
118567439	'LOC118567439'	mRNA	1.02	1.36	0	0.61	1.21	0.34	1.43	1.78	0.7475	1.19	-0.727027	6.03403e-05
118567621	'LOC118567621'	mRNA	30.03	12.43	13.41	9.65	15.02	8.55	7.6	21.17	16.38	13.085	0.282714	1.25415e-12
118567641	'LOC118567641'	mRNA	2.72	0.67	0.24	0.34	0.58	0.52	0.35	1	0.9925	0.6125	0.560114	2.12439e-05
118567664	'LOC118567664'	mRNA	0.04	0.01	0.02	0.03	0	0.39	0.02	0.02	0.025	0.1075	-2.16687	3.22876e-06
118567837	'LOC118567837'	mRNA	1.49	0.28	0.33	0.22	0.51	0.08	0	0.5	0.58	0.2725	0.989509	0.000324341
118567843	'LOC118567843'	mRNA	2.29	0.27	0.28	0.43	0.66	0.46	0.07	0.73	0.8175	0.48	0.639241	0.00630174
118567871	'LOC118567871'	mRNA	1.19	0.49	0.42	0.33	0.59	0.33	0.31	0.49	0.6075	0.43	0.404904	0.000624667
118567893	'LOC118567893'	mRNA	5.83	3.02	2.71	1.06	2.48	1.61	0.93	3.04	3.155	2.015	0.573453	2.91366e-07
118567987	'LOC118567987'	mRNA	0	0.08	0	0	0.06	0.02	0.1	0.05	0.02	0.0575	-1.56675	0.0431201
118567992	'LOC118567992'	mRNA	0	0	0.01	0.04	0.06	0.04	0.04	0.05	0.0125	0.0475	-1.7778	0.00595118
118568032	'LOC118568032'	mRNA	13.15	9.36	8.06	8.91	9.44	6.19	5.83	8.17	9.87	7.4075	0.340395	4.02426e-08
118568080	'LOC118568080'	mRNA	16.33	8.13	8.78	7.33	11	5.06	6.35	12.4	10.1425	8.7025	0.165662	0.000348161
118568297	'LOC118568297'	mRNA	0.6	0.33	0.31	0.12	0.06	0.05	0	0.38	0.34	0.1225	1.47941	0.00111748
118568299	'LOC118568299'	mRNA	0.95	0	0.19	0.04	0	0	0	0.43	0.295	0.1075	1.38014	0.00574856
118568300	'LOC118568300'	mRNA	0.6	0.2	0.05	0.05	0	0	0.04	0.07	0.225	0.0275	2.96994	6.91109e-05
118568306	'LOC118568306'	mRNA	0.86	0	0.24	0	0.17	0.06	0	0.2	0.275	0.1075	1.24255	0.0117168
118568307	'LOC118568307'	mRNA	3.2	0.92	1.04	0.47	0.51	0.52	0.1	1.52	1.4075	0.6625	1.01698	2.69471e-06
118568348	'LOC118568348'	mRNA	1.02	0.11	0.11	0	0.04	0.1	0	0.23	0.31	0.0925	1.59675	0.001419
118568416	'LOC118568416'	mRNA	0.3	0.45	0.6	0.23	0.12	0.15	0.24	0.04	0.395	0.1375	1.47234	0.000209852
118568432	'LOC118568432'	mRNA	0.29	0.19	0.05	0.05	0.16	0.04	0.04	0	0.145	0.06	1.08474	0.0497813
118568593	'LOC118568593'	mRNA	1.23	1.17	1.21	0.92	0.63	0.9	0.79	0.89	1.1325	0.8025	0.463211	0.00268961
118568634	'LOC118568634'	mRNA	9.29	1.93	2.31	0.61	1.33	0.98	0.43	4.45	3.535	1.7975	0.879466	1.09935e-10
118568683	'LOC118568683'	mRNA	14.54	2.83	2.49	1.36	3.56	1.27	1.09	6.83	5.305	3.1875	0.676981	1.86481e-21
118568783	'LOC118568783'	mRNA	13.88	4.95	6.45	4.06	4.45	3.56	2.01	8.82	7.335	4.71	0.583537	1.9788e-48
118568792	'LOC118568792'	mRNA	9.65	2.67	2.4	1.79	2.25	1.22	1.28	5.54	4.1275	2.5725	0.598448	1.83921e-06
11858	'Rnd2'	mRNA	12.05	7.91	13.87	13.57	10.29	7.25	12.09	12.2	11.85	10.4575	0.159798	0.0218532
11865	'Arntl'	mRNA	2.96	1.36	0.57	0.9	1.34	0.98	1.75	3.43	1.4475	1.875	-0.407208	0.00108469	04710///Circadian rhythm+++04711///Circadian rhythm - fly+++04728///Dopaminergic synapse
11877	'Arvcf'	mRNA	2.94	2.34	1.4	1.76	1.48	1.61	1.9	1.53	2.11	1.63	0.29142	0.00173435
11881	'Arsb'	mRNA	4.9	2.3	2.56	2.2	2.46	1.9	2.19	3.43	2.99	2.495	0.199304	0.0111965	00531///Glycosaminoglycan degradation+++04142///Lysosome	H00131///Mucopolysaccharidosis type VI+++H00421///Mucopolysaccharidosis
11883	'Arsa'	mRNA	23.54	16.07	13.28	13.67	16.51	11.9	12.66	15.11	16.64	14.045	0.188387	1.14055e-07	00600///Sphingolipid metabolism+++04142///Lysosome	H00127///Metachromatic leukodystrophy+++H00423///Sphingolipidosis
11886	'Asah1'	mRNA	16.32	8.27	9.45	7.46	8.45	8.22	6.71	12.66	10.375	9.01	0.147246	0.00992787	00600///Sphingolipid metabolism+++04071///Sphingolipid signaling pathway+++04142///Lysosome	H00138///Farber lipogranulomatosis+++H00423///Sphingolipidosis+++H00424///Defects in the degradation of sphingomyelin
11889	'Asgr1'	mRNA	777.88	846.49	816.42	786.85	855.76	804.27	986.07	778.65	806.91	856.188	-0.108363	3.85211e-36	04918///Thyroid hormone synthesis
11890	'Asgr2'	mRNA	202.66	190.34	172.17	164.48	177.6	171.86	218.57	208.37	182.412	194.1	-0.131262	1.80626e-14	04918///Thyroid hormone synthesis
11905	'Serpinc1'	mRNA	2010.21	1812.81	1794.67	1900.45	1924.78	1903.14	1498.82	1771.07	1879.54	1774.45	0.0522937	4.32482e-26	04610///Complement and coagulation cascades	H00223///Inherited thrombophilia+++H01381///Antithrombin III deficiency+++H01723///Deep vein thrombosis
11908	'Atf1'	mRNA	17.26	12.96	11.32	10.2	12.4	10.69	9.52	13.56	12.935	11.5425	0.116926	0.0181948	04925///Aldosterone synthesis and secretion+++05202///Transcriptional misregulation in cancer	H00052///Clear cell sarcoma of soft tissue
11920	'Atm'	mRNA	1.34	0.53	0.71	0.48	0.51	0.51	0.4	0.62	0.765	0.51	0.522427	1.90823e-08	01524///Platinum drug resistance+++03440///Homologous recombination+++04064///NF-kappa B signaling pathway+++04068///FoxO signaling pathway+++04110///Cell cycle+++04115///p53 signaling pathway+++04210///Apoptosis+++04214///Apoptosis - fly+++04218///Cellular senescence+++05131///Shigellosis+++05165///Human papillomavirus infection+++05166///Human T-cell leukemia virus 1 infection+++05170///Human i…	H00005///Chronic lymphocytic leukemia+++H00064///Ataxia telangiectasia+++H00094///Immunodeficiency associated with DNA repair defects
11927	'Atox1'	mRNA	459.58	592.64	672.64	739.89	628.6	757.39	1026.75	590.14	616.188	750.72	-0.320441	9.07304e-67	04978///Mineral absorption
11928	'Atp1a1'	mRNA	228	138.95	136.37	121.71	152.65	128.42	116.78	194.3	156.257	148.037	0.0279906	0.0104724	04022///cGMP-PKG signaling pathway+++04024///cAMP signaling pathway+++04260///Cardiac muscle contraction+++04261///Adrenergic signaling in cardiomyocytes+++04911///Insulin secretion+++04918///Thyroid hormone synthesis+++04919///Thyroid hormone signaling pathway+++04925///Aldosterone synthesis and secretion+++04960///Aldosterone-regulated sodium reabsorption+++04961///Endocrine and other factor-re…	H00264///Charcot-Marie-Tooth disease+++H00775///Hemiplegic migraine+++H00831///Primary dystonia+++H00998///Alternating hemiplegia of childhood+++H01603///Primary aldosteronism+++H02272///CAPOS syndrome
11931	'Atp1b1'	mRNA	43.31	20.81	28.38	28.74	25.9	23.79	18.16	28.03	30.31	23.97	0.292381	1.65309e-20	04022///cGMP-PKG signaling pathway+++04024///cAMP signaling pathway+++04260///Cardiac muscle contraction+++04261///Adrenergic signaling in cardiomyocytes+++04911///Insulin secretion+++04918///Thyroid hormone synthesis+++04919///Thyroid hormone signaling pathway+++04925///Aldosterone synthesis and secretion+++04960///Aldosterone-regulated sodium reabsorption+++04961///Endocrine and other factor-re…
11933	'Atp1b3'	mRNA	23.86	18.48	18.82	18.34	17.36	19.75	14.77	18.62	19.875	17.625	0.13351	0.00230426	04022///cGMP-PKG signaling pathway+++04024///cAMP signaling pathway+++04260///Cardiac muscle contraction+++04261///Adrenergic signaling in cardiomyocytes+++04911///Insulin secretion+++04918///Thyroid hormone synthesis+++04919///Thyroid hormone signaling pathway+++04925///Aldosterone synthesis and secretion+++04960///Aldosterone-regulated sodium reabsorption+++04961///Endocrine and other factor-re…
11938	'Atp2a2'	mRNA	104.29	56.43	58.31	39.32	59.35	51.32	42.82	79.36	64.5875	58.2125	0.088417	1.46381e-08	04020///Calcium signaling pathway+++04022///cGMP-PKG signaling pathway+++04024///cAMP signaling pathway+++04260///Cardiac muscle contraction+++04261///Adrenergic signaling in cardiomyocytes+++04919///Thyroid hormone signaling pathway+++04972///Pancreatic secretion+++05010///Alzheimer disease+++05017///Spinocerebellar ataxia+++05022///Pathways of neurodegeneration - multiple diseases+++05410///Hyp…	H00715///Darier disease+++H00755///Acrokeratosis verruciformis+++H01129///Brody myopathy
11946	'Atp5a1'	mRNA	655.7	509.24	475.68	461.19	477.88	451.75	417.26	524.97	525.452	467.965	0.124141	3.32549e-60	00190///Oxidative phosphorylation+++04714///Thermogenesis+++05010///Alzheimer disease+++05012///Parkinson disease+++05014///Amyotrophic lateral sclerosis+++05016///Huntington disease+++05020///Prion disease+++05022///Pathways of neurodegeneration - multiple diseases+++05208///Chemical carcinogenesis - reactive oxygen species+++05415///Diabetic cardiomyopathy	H00891///Combined oxidative phosphorylation deficiency+++H01369///ATP synthase deficiency
11947	'Atp5b'	mRNA	1334	1040.91	1021.5	1092.04	992.31	1022.69	833.34	959.6	1122.11	951.985	0.196704	2.46809e-230	00190///Oxidative phosphorylation+++04714///Thermogenesis+++05010///Alzheimer disease+++05012///Parkinson disease+++05014///Amyotrophic lateral sclerosis+++05016///Huntington disease+++05020///Prion disease+++05022///Pathways of neurodegeneration - multiple diseases+++05208///Chemical carcinogenesis - reactive oxygen species+++05415///Diabetic cardiomyopathy
11949	'Atp5c1'	mRNA	452.98	374.41	394.6	419.54	399.6	384.66	369.82	369.12	410.382	380.8	0.0714044	4.97662e-08	00190///Oxidative phosphorylation+++04714///Thermogenesis+++05010///Alzheimer disease+++05012///Parkinson disease+++05014///Amyotrophic lateral sclerosis+++05016///Huntington disease+++05020///Prion disease+++05022///Pathways of neurodegeneration - multiple diseases+++05208///Chemical carcinogenesis - reactive oxygen species+++05415///Diabetic cardiomyopathy
11950	'Atp5pb'	mRNA	567.96	480.39	513.49	497.47	490.34	483.12	447.78	462.55	514.827	470.947	0.0905144	3.43754e-14	00190///Oxidative phosphorylation+++04714///Thermogenesis+++05010///Alzheimer disease+++05012///Parkinson disease+++05014///Amyotrophic lateral sclerosis+++05016///Huntington disease+++05020///Prion disease+++05022///Pathways of neurodegeneration - multiple diseases+++05208///Chemical carcinogenesis - reactive oxygen species+++05415///Diabetic cardiomyopathy
11951	'Atp5g1'	mRNA	391.08	390.66	440.81	454.29	400.93	415.15	525.61	378.52	419.21	430.053	-0.0710366	1.20404e-05	00190///Oxidative phosphorylation+++04714///Thermogenesis+++05010///Alzheimer disease+++05012///Parkinson disease+++05014///Amyotrophic lateral sclerosis+++05016///Huntington disease+++05020///Prion disease+++05022///Pathways of neurodegeneration - multiple diseases+++05208///Chemical carcinogenesis - reactive oxygen species+++05415///Diabetic cardiomyopathy
11957	'Atp5j'	mRNA	449.66	468.15	531.06	531.77	454.15	651.75	622.21	434.32	495.16	540.607	-0.151461	5.87303e-20	00190///Oxidative phosphorylation+++04714///Thermogenesis+++05010///Alzheimer disease+++05012///Parkinson disease+++05014///Amyotrophic lateral sclerosis+++05016///Huntington disease+++05020///Prion disease+++05022///Pathways of neurodegeneration - multiple diseases+++05208///Chemical carcinogenesis - reactive oxygen species+++05415///Diabetic cardiomyopathy
11958	'Atp5k'	mRNA	832.47	1014.19	1103.19	1071.94	927.97	1245.18	1178.46	764.42	1005.45	1029.01	-0.0972199	0.000466803	00190///Oxidative phosphorylation+++04714///Thermogenesis
11964	'Atp6v1a'	mRNA	16.1	8.21	8.14	7.19	8.37	7.55	7.43	11.79	9.91	8.785	0.113406	0.00653657	00190///Oxidative phosphorylation+++04145///Phagosome+++04150///mTOR signaling pathway+++04721///Synaptic vesicle cycle+++04966///Collecting duct acid secretion+++05110///Vibrio cholerae infection+++05120///Epithelial cell signaling in Helicobacter pylori infection+++05165///Human papillomavirus infection+++05323///Rheumatoid arthritis	H00557///Cutis laxa+++H02150///Infantile or early childhood epileptic encephalopathy
11980	'Atp8a1'	mRNA	0.89	0.8	0.36	0.18	0.25	0.38	0.47	0.58	0.5575	0.42	0.31501	0.0177492		H01204///Cerebellar ataxia, mental retardation (MR), and dysequilibrium syndrome (CAMRQ)
11983	'Atpif1'	mRNA	12.38	17.89	15.49	14.84	19.87	18.67	32.57	16.51	15.15	21.905	-0.561998	1.22505e-18
11984	'Atp6v0c'	mRNA	266.56	254.67	257.97	278.02	266.61	257.69	278.72	275.87	264.305	269.723	-0.0589661	0.000203304	00190///Oxidative phosphorylation+++04142///Lysosome+++04145///Phagosome+++04721///Synaptic vesicle cycle+++04966///Collecting duct acid secretion+++05110///Vibrio cholerae infection+++05120///Epithelial cell signaling in Helicobacter pylori infection+++05152///Tuberculosis+++05165///Human papillomavirus infection+++05323///Rheumatoid arthritis
11988	'Slc7a2'	mRNA	105.39	50.56	32.79	40.77	37.49	30.39	32.03	67.66	57.3775	41.8925	0.385628	3.25861e-188
11990	'Atrn'	mRNA	13.06	5.74	5.46	3.4	5.39	3.67	4.84	9.78	6.915	5.92	0.14745	1.67446e-05
11991	'Hnrnpd'	mRNA	3.49	2.73	3.72	1.74	2.25	2.32	2.11	2.84	2.92	2.38	0.24856	2.94555e-05		H00593///Limb-girdle muscular dystrophy
11992	'Auh'	mRNA	42.71	37.59	35.08	33.79	39.76	36.81	41.33	36.1	37.2925	38.5	-0.100035	0.00868521	00280///Valine, leucine and isoleucine degradation	H00754///3-Methylglutaconic aciduria
11993	'Aup1'	mRNA	161.18	159.62	164.27	168.7	166.68	164.89	184.88	154.66	163.442	167.778	-0.070955	1.43003e-05
11994	'Pcdh15'	mRNA	0.03	0.03	0.01	0.01	0	0.01	0	0	0.02	0.0025	3.48125	0.0018873		H00605///Deafness, autosomal recessive+++H00779///Usher syndrome (US)
11997	'Akr1b7'	mRNA	2.09	0.66	4.78	2.42	1.96	2.22	1.8	0.9	2.4875	1.72	0.502035	0.00353199	00040///Pentose and glucuronate interconversions+++00051///Fructose and mannose metabolism+++00052///Galactose metabolism+++00561///Glycerolipid metabolism+++00790///Folate biosynthesis
12005	'Axin1'	mRNA	11.52	8.44	7.96	8.06	7.65	7.59	6.76	9.74	8.995	7.935	0.152671	0.00205031	04310///Wnt signaling pathway+++04390///Hippo signaling pathway+++04550///Signaling pathways regulating pluripotency of stem cells+++04934///Cushing syndrome+++05010///Alzheimer disease+++05022///Pathways of neurodegeneration - multiple diseases+++05165///Human papillomavirus infection+++05200///Pathways in cancer+++05210///Colorectal cancer+++05213///Endometrial cancer+++05217///Basal cell carci…	H00048///Hepatocellular carcinoma+++H00934///Caudal duplication anomaly+++H01667///Medulloblastoma
12007	'Azgp1'	mRNA	1829.24	1685.87	1758.55	1601.46	1880.84	1758.87	1646.75	1974.07	1718.78	1815.13	-0.109688	2.64934e-81
12012	'Baat'	mRNA	168.65	135.77	142.78	116.84	136.63	128.19	111.01	154.56	141.01	132.597	0.0503899	0.00203519	00120///Primary bile acid biosynthesis+++00430///Taurine and hypotaurine metabolism+++01040///Biosynthesis of unsaturated fatty acids+++04146///Peroxisome+++04976///Bile secretion	H01935///Familial hypercholanemia
12017	'Bag1'	mRNA	89.48	92.38	100.02	102.76	92.95	109.62	110.29	86.71	96.16	99.8925	-0.0869227	0.000277071	04141///Protein processing in endoplasmic reticulum
12033	'Bcap29'	mRNA	5.93	4.47	4.42	3.49	3.99	4.24	6.08	6.39	4.5775	5.175	-0.22135	0.0148942
12039	'Bckdha'	mRNA	290.91	281.39	275.69	273.13	281.5	273.9	322.7	265.33	280.28	285.858	-0.0463494	0.000117167	00280///Valine, leucine and isoleucine degradation+++00640///Propanoate metabolism	H00172///Maple syrup urine disease
12041	'Bckdk'	mRNA	4.08	3.97	3.17	2.75	3.36	2.73	4.03	5.54	3.4925	3.915	-0.19781	0.0139414		H02136///Branched-chain ketoacid dehydrogenase kinase deficiency
12048	'Bcl2l1'	mRNA	21.3	19.29	15.72	20.88	16.73	18.95	21.82	25.92	19.2975	20.855	-0.132595	0.000342961	01521///EGFR tyrosine kinase inhibitor resistance+++01524///Platinum drug resistance+++04014///Ras signaling pathway+++04064///NF-kappa B signaling pathway+++04115///p53 signaling pathway+++04137///Mitophagy - animal+++04140///Autophagy - animal+++04151///PI3K-Akt signaling pathway+++04210///Apoptosis+++04215///Apoptosis - multiple species+++04621///NOD-like receptor signaling pathway+++04630///J…
12050	'Bcl2l2'	mRNA	8.4	6.26	6.37	3.96	3.57	3.35	4.46	6.09	6.2475	4.3675	0.351284	2.36852e-08	05206///MicroRNAs in cancer
12051	'Bcl3'	mRNA	24.59	23.61	30.25	27.72	27.8	36.5	17.39	38.84	26.5425	30.1325	-0.185499	6.44787e-07	04625///C-type lectin receptor signaling pathway+++04668///TNF signaling pathway
12055	'Bcl7c'	mRNA	17.13	21.66	30.25	30.58	22.6	34.34	34.14	18.78	24.905	27.465	-0.166416	0.00315819
12091	'Glb1'	mRNA	11.63	7.14	8.47	7.27	7.18	6.01	5.86	7.96	8.6275	6.7525	0.307183	6.61782e-07	00052///Galactose metabolism+++00511///Other glycan degradation+++00531///Glycosaminoglycan degradation+++00600///Sphingolipid metabolism+++00604///Glycosphingolipid biosynthesis - ganglio series+++04142///Lysosome	H00123///Mucopolysaccharidosis type IV+++H00281///GM1 gangliosidosis+++H00421///Mucopolysaccharidosis+++H00422///Glycoproteinoses+++H00423///Sphingolipidosis+++H00426///Gangliosidosis
121022	'Mrps6'	mRNA	24.52	27.19	25.52	19.41	25.37	25.83	27.92	24.21	24.16	25.8325	-0.141192	0.0395651	03010///Ribosome
12111	'Bgn'	mRNA	75.07	57.02	35.5	32.79	27.61	32.71	53.12	32.58	50.095	36.505	0.366475	1.99311e-45		H02187///Spondyloepimetaphyseal dysplasia
12122	'Bid'	mRNA	3.98	4.64	2.9	2.3	3.36	1.7	1.95	4.23	3.455	2.81	0.278689	0.0115163	01524///Platinum drug resistance+++04071///Sphingolipid signaling pathway+++04115///p53 signaling pathway+++04210///Apoptosis+++04215///Apoptosis - multiple species+++04217///Necroptosis+++04650///Natural killer cell mediated cytotoxicity+++04932///Non-alcoholic fatty liver disease+++05010///Alzheimer disease+++05014///Amyotrophic lateral sclerosis+++05022///Pathways of neurodegeneration - multip…	H00020///Colorectal cancer
12154	'Bmp10'	mRNA	1.27	0.33	0.43	0.1	0.28	0.11	0.1	0.6	0.5325	0.2725	0.903169	0.0245779	04060///Cytokine-cytokine receptor interaction
12156	'Bmp2'	mRNA	3.21	1.17	1.31	1.39	1.08	2.04	1.43	1.09	1.77	1.41	0.224995	0.0397682	04060///Cytokine-cytokine receptor interaction+++04350///TGF-beta signaling pathway+++04390///Hippo signaling pathway+++05200///Pathways in cancer+++05217///Basal cell carcinoma	H00482///Brachydactyly+++H02481///Syndromic disorder with short stature
12160	'Bmp5'	mRNA	2.17	0.9	0.82	0.72	0.69	0.83	0.91	0.53	1.1525	0.74	0.526157	0.000134722	04060///Cytokine-cytokine receptor interaction+++04350///TGF-beta signaling pathway+++04390///Hippo signaling pathway
12165	'Gdf2'	mRNA	13.2	9.81	7.07	6.52	5.36	7.92	9.79	5.51	9.15	7.145	0.270634	3.26657e-07	04060///Cytokine-cytokine receptor interaction	H00533///Hereditary hemorrhagic telangiectasia
12168	'Bmpr2'	mRNA	3.1	1.45	1.18	0.92	1.26	1.25	1.2	1.84	1.6625	1.3875	0.173957	0.00506793	04060///Cytokine-cytokine receptor interaction+++04350///TGF-beta signaling pathway+++04360///Axon guidance+++04390///Hippo signaling pathway+++04550///Signaling pathways regulating pluripotency of stem cells+++05206///MicroRNAs in cancer+++05418///Fluid shear stress and atherosclerosis	H01619///Primary pulmonary hypertension+++H01621///Pulmonary arterial hypertension+++H01866///Pulmonary veno-occlusive disease and pulmonary capillary hemangiomatosis
12176	'Bnip3'	mRNA	374.4	279.91	313	257.37	284.11	305.06	250.68	289.51	306.17	282.34	0.0710849	2.0277e-09	04068///FoxO signaling pathway+++04137///Mitophagy - animal+++04140///Autophagy - animal+++05131///Shigellosis+++05134///Legionellosis
12177	'Bnip3l'	mRNA	39.24	26.99	26.15	25.68	24.75	25.48	27.69	31.46	29.515	27.345	0.0594931	0.0281553	04137///Mitophagy - animal
12181	'Bop1'	mRNA	15.01	12.67	11.56	12.71	11.23	10.81	9.51	12.96	12.9875	11.1275	0.196773	6.26423e-05
12189	'Brca1'	mRNA	1.15	0.45	0.63	0.49	0.62	0.35	0.58	0.69	0.68	0.56	0.357416	0.0371445	01524///Platinum drug resistance+++03440///Homologous recombination+++03460///Fanconi anemia pathway+++04120///Ubiquitin mediated proteolysis+++04151///PI3K-Akt signaling pathway+++05206///MicroRNAs in cancer+++05224///Breast cancer	H00019///Pancreatic cancer+++H00027///Ovarian cancer+++H00031///Breast cancer+++H00238///Fanconi anemia+++H01554///Fallopian tube cancer+++H01665///Primary peritoneal carcinoma+++H02531///Familial breast-ovarian cancer
12190	'Brca2'	mRNA	0.13	0.11	0.15	0.09	0.1	0.08	0.05	0.06	0.12	0.0725	0.624478	0.0125315	03440///Homologous recombination+++03460///Fanconi anemia pathway+++05200///Pathways in cancer+++05212///Pancreatic cancer+++05224///Breast cancer	H00019///Pancreatic cancer+++H00027///Ovarian cancer+++H00031///Breast cancer+++H00238///Fanconi anemia+++H01554///Fallopian tube cancer+++H02301///Nephroblastoma+++H02531///Familial breast-ovarian cancer
12192	'Zfp36l1'	mRNA	78.68	35.69	34.97	25.4	33.36	35.06	28.69	50.5	43.685	36.9025	0.165471	5.94365e-12	04218///Cellular senescence
12193	'Zfp36l2'	mRNA	31.44	13.54	13.6	12.86	11.37	14.68	9.91	17.56	17.86	13.38	0.343452	2.15234e-22	04218///Cellular senescence
12215	'Bsg'	mRNA	364.94	378.02	395.92	395.89	352.11	402.54	474.3	426.48	383.692	413.858	-0.138754	3.66906e-33
12228	'Btg3'	mRNA	6.02	3.28	4.09	6.18	2.9	3.4	5.79	3.71	4.8925	3.95	0.244909	0.0327016	03018///RNA degradation	H01897///Oocyte maturation defect
12234	'Btrc'	mRNA	2.47	1.96	2.02	1.8	1.99	1.41	1.24	2.07	2.0625	1.6775	0.264759	0.000388805	04114///Oocyte meiosis+++04120///Ubiquitin mediated proteolysis+++04218///Cellular senescence+++04310///Wnt signaling pathway+++04340///Hedgehog signaling pathway+++04341///Hedgehog signaling pathway - fly+++04390///Hippo signaling pathway+++04624///Toll and Imd signaling pathway+++04710///Circadian rhythm+++05131///Shigellosis+++05170///Human immunodeficiency virus 1 infection	H02460///Neurodevelopmental disorder with dysmorphic facies and skeletal anomalies
12257	'Tspo'	mRNA	164.88	247.45	193.47	212.02	185.48	206.21	372.68	253.89	204.455	254.565	-0.34823	3.96269e-61	04080///Neuroactive ligand-receptor interaction+++04214///Apoptosis - fly+++04979///Cholesterol metabolism+++05166///Human T-cell leukemia virus 1 infection
12259	'C1qa'	mRNA	68.68	93.51	74.2	67.5	57.79	109.13	71.06	75.39	75.9725	78.3425	-0.0783676	0.011586	04610///Complement and coagulation cascades+++04936///Alcoholic liver disease+++05020///Prion disease+++05133///Pertussis+++05142///Chagas disease+++05150///Staphylococcus aureus infection+++05171///Coronavirus disease - COVID-19+++05322///Systemic lupus erythematosus	H00102///Classic complement pathway component defects+++H01357///Allergic contact dermatitis
12262	'C1qc'	mRNA	76.3	90.7	71.31	58.49	63.11	96.27	70.36	77.61	74.2	76.8375	-0.0919938	0.00397106	04610///Complement and coagulation cascades+++04936///Alcoholic liver disease+++05020///Prion disease+++05133///Pertussis+++05142///Chagas disease+++05150///Staphylococcus aureus infection+++05171///Coronavirus disease - COVID-19+++05322///Systemic lupus erythematosus	H00102///Classic complement pathway component defects
12263	'C2'	mRNA	76.09	79.14	59.07	53.62	60.12	47.3	108.92	163.13	66.98	94.8675	-0.526383	6.26753e-186	04610///Complement and coagulation cascades+++04936///Alcoholic liver disease+++05133///Pertussis+++05150///Staphylococcus aureus infection+++05171///Coronavirus disease - COVID-19+++05322///Systemic lupus erythematosus	H00080///Systemic lupus erythematosus+++H00102///Classic complement pathway component defects+++H00821///Age-related macular degeneration
12265	'Ciita'	mRNA	0.55	0.13	0.16	0.17	0.16	0.22	0.08	0.09	0.2525	0.1375	0.530827	0.0120829	04612///Antigen processing and presentation+++05145///Toxoplasmosis+++05152///Tuberculosis+++05164///Influenza A+++05340///Primary immunodeficiency	H00093///Combined immunodeficiency+++H00985///Bare lymphocyte syndrome type2
12269	'C4bp'	mRNA	359.8	371.04	265.68	269.22	305.74	259.32	449.32	582.69	316.435	399.267	-0.348665	1.64883e-242	04610///Complement and coagulation cascades+++05133///Pertussis	H00106///Complement regulatory protein defects
12274	'C6'	mRNA	59.75	49.63	49.32	59.36	48.73	30.58	43.94	53.79	54.515	44.26	0.275184	9.78226e-36	04610///Complement and coagulation cascades+++05020///Prion disease+++05171///Coronavirus disease - COVID-19+++05322///Systemic lupus erythematosus	H00103///Late complement pathway defects
12279	'C9'	mRNA	146.51	108.65	116.61	116.32	127.84	105.69	88.63	206.95	122.022	132.278	-0.13195	6.10724e-16	04610///Complement and coagulation cascades+++05020///Prion disease+++05146///Amoebiasis+++05171///Coronavirus disease - COVID-19+++05322///Systemic lupus erythematosus	H00103///Late complement pathway defects
12301	'Cacybp'	mRNA	34.91	39.47	35.87	30.08	35.67	38.04	39.86	32.07	35.0825	36.41	-0.094306	0.00193813	04310///Wnt signaling pathway
12304	'Pdia4'	mRNA	92.31	91.24	119.32	55.21	102.01	96.15	68.01	114.85	89.52	95.255	-0.116149	2.34551e-11	04141///Protein processing in endoplasmic reticulum+++04918///Thyroid hormone synthesis+++05110///Vibrio cholerae infection
12313	'Calm1'	mRNA	39.43	39.51	34.76	33.28	30.02	38.36	53.21	57.89	36.745	44.87	-0.32113	6.1313e-59	04014///Ras signaling pathway+++04015///Rap1 signaling pathway+++04020///Calcium signaling pathway+++04022///cGMP-PKG signaling pathway+++04024///cAMP signaling pathway+++04070///Phosphatidylinositol signaling system+++04114///Oocyte meiosis+++04218///Cellular senescence+++04261///Adrenergic signaling in cardiomyocytes+++04270///Vascular smooth muscle contraction+++04371///Apelin signaling pathwa…	H00720///Long QT syndrome+++H01019///Catecholaminergic polymorphic ventricular tachycardia
12315	'Calm3'	mRNA	19.51	16.99	14.46	15.02	15.81	13.53	19.83	22.01	16.495	17.795	-0.148415	0.000568066	04014///Ras signaling pathway+++04015///Rap1 signaling pathway+++04020///Calcium signaling pathway+++04022///cGMP-PKG signaling pathway+++04024///cAMP signaling pathway+++04070///Phosphatidylinositol signaling system+++04114///Oocyte meiosis+++04218///Cellular senescence+++04261///Adrenergic signaling in cardiomyocytes+++04270///Vascular smooth muscle contraction+++04371///Apelin signaling pathwa…	H00720///Long QT syndrome+++H01019///Catecholaminergic polymorphic ventricular tachycardia
12317	'Calr'	mRNA	382.86	504.44	461.58	364.11	471.14	476.3	454.44	618.99	428.248	505.217	-0.256391	6.8999e-184	04141///Protein processing in endoplasmic reticulum+++04145///Phagosome+++04612///Antigen processing and presentation+++05142///Chagas disease+++05163///Human cytomegalovirus infection+++05166///Human T-cell leukemia virus 1 infection+++05168///Herpes simplex virus 1 infection+++05169///Epstein-Barr virus infection+++05170///Human immunodeficiency virus 1 infection	H01605///Myelofibrosis+++H01612///Essential thrombocytosis
12319	'Car8'	mRNA	17.26	10.78	13.46	11.06	11.72	12.54	8.71	10.5	13.14	10.8675	0.224369	3.44987e-13	00910///Nitrogen metabolism	H01204///Cerebellar ataxia, mental retardation (MR), and dysequilibrium syndrome (CAMRQ)+++H01302///Hyperchlorhidrosis isolated (HCHLH)+++H01400///Secondary hyperammonemia
12321	'Calu'	mRNA	33.18	24.93	22.84	21.59	20.35	22.95	30.31	35.11	25.635	27.18	-0.126661	8.75396e-06
12328	'Caml'	mRNA	13.39	12.22	12.27	10.76	12.85	12.04	13.79	14.75	12.16	13.3575	-0.172819	0.00832679
12330	'Canx'	mRNA	97.07	78.85	76.35	69.19	73.87	80.3	73.23	93.68	80.365	80.27	-0.0378249	0.00633886	04141///Protein processing in endoplasmic reticulum+++04145///Phagosome+++04612///Antigen processing and presentation+++04918///Thyroid hormone synthesis+++05166///Human T-cell leukemia virus 1 infection
12331	'Cap1'	mRNA	38.76	29.78	27.6	20.44	29.4	23.98	25.34	39.4	29.145	29.53	-0.0628255	0.0306831
12336	'Capns1'	mRNA	76.83	72.15	66.7	58.53	68.73	58.36	88.32	83.6	68.5525	74.7525	-0.166915	1.1675e-10	05131///Shigellosis
12339	'Capn7'	mRNA	12.37	7.2	7.95	6.78	6.61	6.87	6.08	8.79	8.575	7.0875	0.222013	5.81397e-06
12343	'Capza2'	mRNA	33.97	18.05	16.51	16.45	16.26	19.9	15.59	23.7	21.245	18.8625	0.106702	0.00423469	04144///Endocytosis
12352	'Car5a'	mRNA	66.64	40.88	40.6	28.97	40.26	30.59	23.02	48.44	44.2725	35.5775	0.263888	4.19737e-11	00910///Nitrogen metabolism	H01204///Cerebellar ataxia, mental retardation (MR), and dysequilibrium syndrome (CAMRQ)+++H01302///Hyperchlorhidrosis isolated (HCHLH)+++H01400///Secondary hyperammonemia
12361	'Cask'	mRNA	4.04	2.06	1.92	1.82	2.1	2.09	1.25	2.41	2.46	1.9625	0.257532	1.37941e-05		H00894///FG syndrome+++H01921///MICPCH syndrome
12367	'Casp3'	mRNA	5.58	3.07	3.67	4.1	2.96	3.42	2.7	4.88	4.105	3.49	0.184752	0.0286359	01524///Platinum drug resistance+++04010///MAPK signaling pathway+++04115///p53 signaling pathway+++04210///Apoptosis+++04215///Apoptosis - multiple species+++04650///Natural killer cell mediated cytotoxicity+++04657///IL-17 signaling pathway+++04668///TNF signaling pathway+++04726///Serotonergic synapse+++04932///Non-alcoholic fatty liver disease+++04933///AGE-RAGE signaling pathway in diabetic …
12370	'Casp8'	mRNA	14.04	13.32	9.59	7.88	13.23	9.77	10.74	15.3	11.2075	12.26	-0.16887	0.00102964	01524///Platinum drug resistance+++04115///p53 signaling pathway+++04210///Apoptosis+++04214///Apoptosis - fly+++04215///Apoptosis - multiple species+++04217///Necroptosis+++04620///Toll-like receptor signaling pathway+++04621///NOD-like receptor signaling pathway+++04622///RIG-I-like receptor signaling pathway+++04624///Toll and Imd signaling pathway+++04625///C-type lectin receptor signaling pa…	H00108///Autoimmune lymphoproliferative syndromes
12387	'Ctnnb1'	mRNA	63.31	38.81	35.96	30.28	40	32.26	29.39	53.61	42.09	38.815	0.0686094	0.00178124	04015///Rap1 signaling pathway+++04310///Wnt signaling pathway+++04390///Hippo signaling pathway+++04510///Focal adhesion+++04520///Adherens junction+++04550///Signaling pathways regulating pluripotency of stem cells+++04670///Leukocyte transendothelial migration+++04916///Melanogenesis+++04919///Thyroid hormone signaling pathway+++04934///Cushing syndrome+++04936///Alcoholic liver disease+++0501…	H00018///Gastric cancer+++H00020///Colorectal cancer+++H00026///Endometrial cancer+++H00027///Ovarian cancer+++H00032///Thyroid cancer+++H00048///Hepatocellular carcinoma+++H00589///Familial exudative vitreoretinopathy+++H00773///Autosomal dominant intellectual developmental disorder+++H00947///Pilomatricoma+++H01667///Medulloblastoma+++H02301///Nephroblastoma+++H02302///Hepatoblastoma
12402	'Cbl'	mRNA	1.17	0.35	0.38	0.25	0.4	0.32	0.29	0.56	0.5375	0.3925	0.344719	0.00214785	04012///ErbB signaling pathway+++04120///Ubiquitin mediated proteolysis+++04144///Endocytosis+++04910///Insulin signaling pathway+++05100///Bacterial invasion of epithelial cells+++05200///Pathways in cancer+++05205///Proteoglycans in cancer+++05220///Chronic myeloid leukemia	H00523///Noonan syndrome and related disorders+++H02190///CBL syndrome+++H02410///Myelodysplastic/myeloproliferative neoplasms+++H02411///Chronic myelomonocytic leukemia+++H02412///Atypical chronic myeloid leukemia+++H02541///Jvenile myelomonocytic leukemia
12406	'Serpinh1'	mRNA	9.61	13.46	6.33	8.21	5.14	7.38	10.41	4.96	9.4025	6.9725	0.368348	2.59223e-09		H00506///Osteogenesis imperfecta
12408	'Cbr1'	mRNA	85.33	86.77	105.68	103.79	83.04	91.72	79.46	76.41	95.3925	82.6575	0.183197	2.3791e-10	00590///Arachidonic acid metabolism+++00790///Folate biosynthesis+++00980///Metabolism of xenobiotics by cytochrome P450+++05204///Chemical carcinogenesis - DNA adducts+++05208///Chemical carcinogenesis - reactive oxygen species
12411	'Cbs'	mRNA	124.84	122.79	86.49	106.77	125.61	114.69	152.57	163.04	110.222	138.977	-0.3667	1.03299e-123	00260///Glycine, serine and threonine metabolism+++00270///Cysteine and methionine metabolism+++01230///Biosynthesis of amino acids	H00183///Homocystinuria
12418	'Cbx4'	mRNA	3.91	2.27	3.02	1.98	2.07	1.68	2.14	3.29	2.795	2.295	0.240191	0.000686349
12419	'Cbx5'	mRNA	4.37	2.83	1.51	2.15	2.27	2.04	2.44	3.6	2.715	2.5875	0.342549	3.34653e-08
12421	'Rb1cc1'	mRNA	9.02	3.93	4.24	3.75	4.91	3.5	3.51	5.9	5.235	4.455	0.145908	0.00134233	04140///Autophagy - animal+++04211///Longevity regulating pathway+++05010///Alzheimer disease+++05014///Amyotrophic lateral sclerosis+++05016///Huntington disease+++05017///Spinocerebellar ataxia+++05022///Pathways of neurodegeneration - multiple diseases	H00031///Breast cancer
12444	'Ccnd2'	mRNA	1.63	0.88	0.86	0.6	0.63	1.14	0.69	0.39	0.9925	0.7125	0.364415	0.00122376	04068///FoxO signaling pathway+++04110///Cell cycle+++04115///p53 signaling pathway+++04151///PI3K-Akt signaling pathway+++04218///Cellular senescence+++04310///Wnt signaling pathway+++04340///Hedgehog signaling pathway+++04390///Hippo signaling pathway+++04510///Focal adhesion+++04630///JAK-STAT signaling pathway+++04917///Prolactin signaling pathway+++05162///Measles+++05165///Human papillomavi…	H00023///Testicular cancer+++H01885///Megalencephaly-polymicrogyria-polydactyly-hydrocephalus syndrome
12447	'Ccne1'	mRNA	2.52	1.51	2.62	3.82	1.66	2.6	0.8	1.35	2.6175	1.6025	0.698921	1.38122e-07	04110///Cell cycle+++04114///Oocyte meiosis+++04115///p53 signaling pathway+++04151///PI3K-Akt signaling pathway+++04218///Cellular senescence+++04391///Hippo signaling pathway - fly+++04934///Cushing syndrome+++05161///Hepatitis B+++05162///Measles+++05165///Human papillomavirus infection+++05166///Human T-cell leukemia virus 1 infection+++05169///Epstein-Barr virus infection+++05200///Pathways …	H00018///Gastric cancer+++H00055///Laryngeal cancer
12448	'Ccne2'	mRNA	1.5	0.52	0.54	0.57	0.59	0.46	0.35	0.68	0.7825	0.52	0.539421	0.00482075	04110///Cell cycle+++04114///Oocyte meiosis+++04115///p53 signaling pathway+++04151///PI3K-Akt signaling pathway+++04218///Cellular senescence+++04391///Hippo signaling pathway - fly+++04934///Cushing syndrome+++05161///Hepatitis B+++05162///Measles+++05165///Human papillomavirus infection+++05166///Human T-cell leukemia virus 1 infection+++05169///Epstein-Barr virus infection+++05200///Pathways …	H00018///Gastric cancer+++H00055///Laryngeal cancer
12453	'Ccni'	mRNA	84.16	58.1	64.72	54.48	56	65.32	51.06	55.47	65.365	56.9625	0.16104	8.85067e-16
12454	'Ccnk'	mRNA	8.52	6.23	5.61	4.83	5.83	5.61	6.72	8.91	6.2975	6.7675	-0.148438	0.0188649		H02463///Syndromic intellectual developmental disorder
12457	'Noct'	mRNA	14.96	9.13	11.9	10.57	9.09	8.81	11.19	9.4	11.64	9.6225	0.263948	5.44118e-07
12460	'Ccs'	mRNA	244.93	338.06	314.24	302.77	287.67	352.6	425.31	297.11	300	340.673	-0.214946	4.55756e-44	05014///Amyotrophic lateral sclerosis+++05022///Pathways of neurodegeneration - multiple diseases
12462	'Cct3'	mRNA	69.15	80.12	66.81	67.63	77.06	77.25	100.79	94.7	70.9275	87.45	-0.333553	1.33778e-54
12464	'Cct4'	mRNA	85.77	75.69	79.19	77.62	76.89	80.72	69.41	65.39	79.5675	73.1025	0.0838691	0.000113986
12466	'Cct6a'	mRNA	75.21	69.28	53.8	50.35	59.03	59.85	69.92	76.95	62.16	66.4375	-0.142421	5.59346e-11
12468	'Cct7'	mRNA	61.91	76.71	65.12	63.8	66.25	66.47	91.35	69.68	66.885	73.4375	-0.169262	2.2885e-17
12475	'Cd14'	mRNA	4.47	1.99	4.07	3.81	4.18	7.41	2.82	1.99	3.585	4.1	-0.250606	0.0189621	04010///MAPK signaling pathway+++04064///NF-kappa B signaling pathway+++04145///Phagosome+++04620///Toll-like receptor signaling pathway+++04640///Hematopoietic cell lineage+++04936///Alcoholic liver disease+++05131///Shigellosis+++05132///Salmonella infection+++05133///Pertussis+++05134///Legionellosis+++05146///Amoebiasis+++05152///Tuberculosis+++05202///Transcriptional misregulation in cancer+…	H00079///Asthma+++H01360///Allergic rhinitis
12488	'Cd2ap'	mRNA	7.46	4.73	5.68	4.09	4.74	4.51	4.22	5.97	5.49	4.86	0.129454	0.00761826	05100///Bacterial invasion of epithelial cells	H00626///Focal segmental glomerulosclerosis
12491	'Cd36'	mRNA	18.33	6.76	17.34	4.5	9.4	7.27	9.94	13.8	11.7325	10.1025	0.143939	0.00270938	03320///PPAR signaling pathway+++04145///Phagosome+++04152///AMPK signaling pathway+++04512///ECM-receptor interaction+++04640///Hematopoietic cell lineage+++04920///Adipocytokine signaling pathway+++04931///Insulin resistance+++04975///Fat digestion and absorption+++04979///Cholesterol metabolism+++05144///Malaria+++05415///Diabetic cardiomyopathy+++05417///Lipid and atherosclerosis	H01108///CD36 deficiency+++H01742///Coronary artery disease
12492	'Scarb2'	mRNA	78.84	58.55	45	48.37	48.11	49.24	48.55	67.21	57.69	53.2775	0.0659573	3.27423e-05	04142///Lysosome	H00810///Progressive myoclonic epilepsy
12495	'Entpd1'	mRNA	2.9	2.07	2.03	1.92	2.39	3.12	1.9	2.46	2.23	2.4675	-0.1822	0.0295833	00230///Purine metabolism+++00240///Pyrimidine metabolism+++05169///Epstein-Barr virus infection	H00266///Hereditary spastic paraplegia
12497	'Entpd6'	mRNA	4.5	3.96	3.35	2.95	3.58	3.31	4.59	4.71	3.69	4.0475	-0.181091	0.0321678	00230///Purine metabolism+++00240///Pyrimidine metabolism
12499	'Entpd5'	mRNA	86.57	51.37	47.86	40.14	57.66	40.65	65.93	88.74	56.485	63.245	-0.22078	3.19901e-49	00230///Purine metabolism+++00240///Pyrimidine metabolism
12516	'Cd7'	mRNA	0.09	0.23	0.22	0.35	0.23	0.86	0.55	0.16	0.2225	0.45	-1.03708	0.0343889	04640///Hematopoietic cell lineage
12520	'Cd81'	mRNA	119.42	106.82	111.42	102.79	110.46	103.93	107.1	135.69	110.112	114.295	-0.0831684	6.94774e-05	04662///B cell receptor signaling pathway+++05144///Malaria+++05160///Hepatitis C	H00088///Common variable immunodeficiency
12521	'Cd82'	mRNA	53.57	48.32	41.51	38.35	35.97	33.54	34.17	48.08	45.4375	37.94	0.233633	8.13446e-14	04115///p53 signaling pathway
12525	'Cd8a'	mRNA	0.15	0	0.02	0.13	0	0	0.02	0.04	0.075	0.015	2.24421	0.00510683	04514///Cell adhesion molecules+++04612///Antigen processing and presentation+++04640///Hematopoietic cell lineage+++04660///T cell receptor signaling pathway+++05135///Yersinia infection+++05340///Primary immunodeficiency	H00093///Combined immunodeficiency
12530	'Cdc25a'	mRNA	1.6	1	1.51	1.46	0.99	1.01	0.93	1.35	1.3925	1.07	0.347214	0.00449432	04110///Cell cycle+++04218///Cellular senescence+++04914///Progesterone-mediated oocyte maturation+++05206///MicroRNAs in cancer+++05207///Chemical carcinogenesis - receptor activation
12534	'Cdk1'	mRNA	0.1	0.22	0.25	0.25	0.07	0.1	0.19	0.12	0.205	0.12	0.792332	0.0096558	04110///Cell cycle+++04114///Oocyte meiosis+++04115///p53 signaling pathway+++04218///Cellular senescence+++04540///Gap junction+++04914///Progesterone-mediated oocyte maturation+++05170///Human immunodeficiency virus 1 infection+++05203///Viral carcinogenesis
12550	'Cdh1'	mRNA	2.05	0.8	0.94	1.3	1.02	0.59	1.02	1.38	1.2725	1.0025	0.28906	0.0122386	04015///Rap1 signaling pathway+++04371///Apelin signaling pathway+++04390///Hippo signaling pathway+++04514///Cell adhesion molecules+++04520///Adherens junction+++05100///Bacterial invasion of epithelial cells+++05200///Pathways in cancer+++05213///Endometrial cancer+++05216///Thyroid cancer+++05218///Melanoma+++05219///Bladder cancer+++05226///Gastric cancer	H00018///Gastric cancer+++H00025///Penile cancer+++H00026///Endometrial cancer+++H00027///Ovarian cancer+++H00032///Thyroid cancer+++H00054///Nasopharyngeal cancer+++H02474///Blepharocheilodontic syndrome
12552	'Cdh11'	mRNA	2.33	1.04	0.74	0.46	0.73	0.6	0.66	1.45	1.1425	0.86	0.321054	0.00538302		H01513///Retinoblastoma
12566	'Cdk2'	mRNA	5.3	3.31	3.29	3.38	3.42	3.06	2.42	3.47	3.82	3.0925	0.208227	0.0279131	04068///FoxO signaling pathway+++04110///Cell cycle+++04114///Oocyte meiosis+++04115///p53 signaling pathway+++04151///PI3K-Akt signaling pathway+++04218///Cellular senescence+++04914///Progesterone-mediated oocyte maturation+++04934///Cushing syndrome+++05160///Hepatitis C+++05161///Hepatitis B+++05162///Measles+++05165///Human papillomavirus infection+++05166///Human T-cell leukemia virus 1 inf…
12569	'Cdk5r1'	mRNA	0.07	0.02	0.06	0.04	0	0.01	0	0.02	0.0475	0.0075	2.60678	0.00468457	05010///Alzheimer disease+++05022///Pathways of neurodegeneration - multiple diseases+++05030///Cocaine addiction
12571	'Cdk6'	mRNA	1.73	1.02	1.43	0.73	1.18	0.58	0.84	0.94	1.2275	0.885	0.421967	7.08058e-09	04110///Cell cycle+++04115///p53 signaling pathway+++04151///PI3K-Akt signaling pathway+++04218///Cellular senescence+++04934///Cushing syndrome+++05160///Hepatitis C+++05162///Measles+++05163///Human cytomegalovirus infection+++05164///Influenza A+++05165///Human papillomavirus infection+++05167///Kaposi sarcoma-associated herpesvirus infection+++05169///Epstein-Barr virus infection+++05200///Pa…	H00269///Primary microcephaly
12575	'Cdkn1a'	mRNA	1.85	0.4	1.08	0.99	0.92	1.23	3.73	2.99	1.08	2.2175	-1.12138	6.69915e-13	01522///Endocrine resistance+++01524///Platinum drug resistance+++04012///ErbB signaling pathway+++04066///HIF-1 signaling pathway+++04068///FoxO signaling pathway+++04110///Cell cycle+++04115///p53 signaling pathway+++04151///PI3K-Akt signaling pathway+++04218///Cellular senescence+++04630///JAK-STAT signaling pathway+++04921///Oxytocin signaling pathway+++04928///Parathyroid hormone synthesis, …	H00030///Cervical cancer
12577	'Cdkn1c'	mRNA	1.23	1.01	0.96	0.69	1.2	1.68	1.24	1.16	0.9725	1.32	-0.503506	0.00517283	04110///Cell cycle	H00033///Adrenal carcinoma+++H00713///Beckwith-Wiedemann syndrome+++H02319///IMAGE syndrome
12583	'Cdo1'	mRNA	1485.66	1237.31	1306.89	985.56	1045.64	1053.68	1100.2	1366.64	1253.86	1141.54	0.0947634	1.99216e-56	00270///Cysteine and methionine metabolism+++00430///Taurine and hypotaurine metabolism
12606	'Cebpa'	mRNA	142.17	133.85	134.84	153.12	139.21	121.54	122.8	132.14	140.995	128.923	0.104009	5.9508e-14	04932///Non-alcoholic fatty liver disease+++05200///Pathways in cancer+++05202///Transcriptional misregulation in cancer+++05221///Acute myeloid leukemia	H00003///Acute myeloid leukemia+++H02410///Myelodysplastic/myeloproliferative neoplasms+++H02412///Atypical chronic myeloid leukemia
12608	'Cebpb'	mRNA	156.15	133.6	166.78	189.48	165.59	203.9	156.03	152.92	161.502	169.61	-0.096075	2.04807e-08	04657///IL-17 signaling pathway+++04668///TNF signaling pathway+++05152///Tuberculosis+++05202///Transcriptional misregulation in cancer
12614	'Celsr1'	mRNA	2.1	0.79	0.62	0.36	1.19	0.56	0.87	2.8	0.9675	1.355	-0.570762	7.50945e-11		H00535///Lymphatic malformation
12623	'Ces1g'	mRNA	236.15	132.53	141.27	118.26	135.37	141.44	123.68	102.51	157.053	125.75	0.244719	1.03914e-61
12628	'Cfh'	mRNA	199.38	107.4	107.73	88.67	107.94	118.64	82.41	245.27	125.795	138.565	-0.181428	2.57013e-63	04610///Complement and coagulation cascades+++05150///Staphylococcus aureus infection	H00104///Alternative complement pathway component defects+++H00821///Age-related macular degeneration+++H00825///Familial flecked retina syndrome+++H01434///Atypical hemolytic uremic syndrome+++H01726///Membranoproliferative glomerulonephritis+++H02108///Basal laminar drusen
12630	'Cfi'	mRNA	458.95	378.98	321.29	314.07	389.39	348.9	326.04	533.59	368.322	399.48	-0.151879	4.20114e-58	04610///Complement and coagulation cascades+++05150///Staphylococcus aureus infection	H00106///Complement regulatory protein defects+++H00821///Age-related macular degeneration+++H01434///Atypical hemolytic uremic syndrome
12631	'Cfl1'	mRNA	173.65	173.8	153.34	153.18	155.8	143.55	175.46	185.36	163.493	165.042	-0.0478358	0.0174753	04360///Axon guidance+++04666///Fc gamma R-mediated phagocytosis+++04810///Regulation of actin cytoskeleton+++05133///Pertussis+++05170///Human immunodeficiency virus 1 infection	H00698///Nemaline myopathy
12633	'Cflar'	mRNA	17.87	9.06	8.82	7.62	8.67	9.73	7.74	10.65	10.8425	9.1975	0.201921	2.50899e-09	04064///NF-kappa B signaling pathway+++04140///Autophagy - animal+++04210///Apoptosis+++04217///Necroptosis+++04668///TNF signaling pathway+++05142///Chagas disease+++05160///Hepatitis C
12648	'Chd1'	mRNA	6.73	2.96	2.95	2.34	3.1	2.55	2.19	4.14	3.745	2.995	0.21518	2.41537e-05		H02507///Pilarowski-Bjornsson syndrome
12651	'Chkb'	mRNA	27.03	23.62	19.26	19.14	22.72	21.59	23.7	23.79	22.2625	22.95	-0.0924438	0.0307835	00564///Glycerophospholipid metabolism+++05231///Choline metabolism in cancer	H00590///Congenital muscular dystrophies (CMD/MDC)
12655	'Chil3'	mRNA	0.28	0	0.5	0.21	0.05	0.13	0.04	0	0.2475	0.055	2.0922	0.00102855
12659	'Ovgp1'	mRNA	0.35	0.13	0.23	0.43	0.13	0.32	0.02	0.03	0.285	0.125	1.12615	0.00279818
12660	'Chka'	mRNA	11.66	8.34	9.8	10.45	9.17	9.89	9.75	7.29	10.0625	9.025	0.113747	0.0264594	00564///Glycerophospholipid metabolism+++05231///Choline metabolism in cancer	H00590///Congenital muscular dystrophies (CMD/MDC)
12667	'Chrd'	mRNA	1.99	1.72	1.32	1.42	2.02	1.98	1.71	2.13	1.6125	1.96	-0.336731	0.00170834	04350///TGF-beta signaling pathway
12675	'Chuk'	mRNA	38.23	18.77	19.9	17	19.32	18.7	15.71	26.86	23.475	20.1475	0.15781	1.30863e-07	01523///Antifolate resistance+++04010///MAPK signaling pathway+++04014///Ras signaling pathway+++04062///Chemokine signaling pathway+++04064///NF-kappa B signaling pathway+++04068///FoxO signaling pathway+++04150///mTOR signaling pathway+++04151///PI3K-Akt signaling pathway+++04210///Apoptosis+++04380///Osteoclast differentiation+++04620///Toll-like receptor signaling pathway+++04621///NOD-like r…	H00882///Cocoon syndrome
12684	'Cideb'	mRNA	223.43	204.88	157.45	143.07	189.14	149.26	202.61	260.3	182.208	200.327	-0.178612	2.34786e-21
12686	'Elovl3'	mRNA	32.56	19.76	7.85	15.18	9.46	9	38.15	34.62	18.8375	22.8075	-0.341865	1.01042e-14	00062///Fatty acid elongation+++01040///Biosynthesis of unsaturated fatty acids+++01212///Fatty acid metabolism
12700	'Cish'	mRNA	4.21	4.84	2.61	6.42	3.17	4.24	4.21	2.64	4.52	3.565	0.309975	2.99424e-05	04630///JAK-STAT signaling pathway+++04917///Prolactin signaling pathway	H00342///Tuberculosis
12702	'Socs3'	mRNA	5.27	3.78	4.61	3.04	4	5.96	2.85	6.26	4.175	4.7675	-0.226563	0.00257647	04120///Ubiquitin mediated proteolysis+++04380///Osteoclast differentiation+++04630///JAK-STAT signaling pathway+++04668///TNF signaling pathway+++04910///Insulin signaling pathway+++04917///Prolactin signaling pathway+++04920///Adipocytokine signaling pathway+++04930///Type II diabetes mellitus+++04931///Insulin resistance+++04932///Non-alcoholic fatty liver disease+++04935///Growth hormone synt…
12721	'Coro1a'	mRNA	2.9	2.55	3.17	3.62	3.31	4.5	3.56	2.69	3.06	3.515	-0.235344	0.0410305	04145///Phagosome+++05152///Tuberculosis	H00091///T-B+Severe combined immunodeficiency
12722	'Clca3a1'	mRNA	2.97	1.45	0.62	0.65	0.51	0.99	1.43	1.08	1.4225	1.0025	0.301273	0.0121153	04924///Renin secretion+++04972///Pancreatic secretion
12724	'Clcn2'	mRNA	21.38	16.61	13.68	13.33	14.71	13.96	11.76	18.46	16.25	14.7225	0.098968	0.00412702	04978///Mineral absorption	H00808///Idiopathic generalized epilepsies+++H02216///Juvenile absence epilepsy+++H02217///Juvenile myoclonic epilepsy
12725	'Clcn3'	mRNA	12.52	6.05	5.73	5.13	6.63	5.41	4.74	8.63	7.3575	6.3525	0.144644	0.00062988	04613///Neutrophil extracellular trap formation	H00214///Hypophosphatemic rickets+++H00480///X-linked mental retardation+++H00694///Dent disease+++H02142///X-linked recessive hypophosphatemic rickets+++H02147///X-linked recessive nephrolithiasis with renal failure+++H02148///Low molecular weight proteinuria with hypercalciuria and nephrocalcinosis+++H02149///X-linked hypercalciuric nephrolithiasis+++H02397///Neurodevelopmental disorder with mo…
12728	'Clcn5'	mRNA	1.36	0.56	0.62	0.6	0.8	0.64	0.45	0.51	0.785	0.6	0.312822	0.00259094	04613///Neutrophil extracellular trap formation	H00214///Hypophosphatemic rickets+++H00480///X-linked mental retardation+++H00694///Dent disease+++H02142///X-linked recessive hypophosphatemic rickets+++H02147///X-linked recessive nephrolithiasis with renal failure+++H02148///Low molecular weight proteinuria with hypercalciuria and nephrocalcinosis+++H02149///X-linked hypercalciuric nephrolithiasis+++H02397///Neurodevelopmental disorder with mo…
12737	'Cldn1'	mRNA	12.15	9.08	6.74	4.54	13.16	4.07	6.26	12.01	8.1275	8.875	-0.17982	0.000312234	04514///Cell adhesion molecules+++04530///Tight junction+++04670///Leukocyte transendothelial migration+++05130///Pathogenic Escherichia coli infection+++05160///Hepatitis C	H00605///Deafness, autosomal recessive+++H00679///Hypomyelinating leukodystrophy+++H00742///Neonatal ichthyosis-sclerosing cholangitis (NISCH) syndrome+++H01210///Hypomagnesemia+++H01439///Williams-Beuren syndrome+++H02486///HELIX syndrome
12740	'Cldn4'	mRNA	0.09	0.08	0.07	0.04	0	0	0.03	0	0.07	0.0075	2.82917	0.0240996	04514///Cell adhesion molecules+++04530///Tight junction+++04670///Leukocyte transendothelial migration+++05130///Pathogenic Escherichia coli infection+++05160///Hepatitis C	H00605///Deafness, autosomal recessive+++H00679///Hypomyelinating leukodystrophy+++H00742///Neonatal ichthyosis-sclerosing cholangitis (NISCH) syndrome+++H01210///Hypomagnesemia+++H01439///Williams-Beuren syndrome+++H02486///HELIX syndrome
12751	'Tpp1'	mRNA	43.51	27.21	23.51	20.82	28.79	19.4	21.92	33.54	28.7625	25.9125	0.0790919	0.00280065	04142///Lysosome	H00149///Neuronal ceroid lipofuscinosis+++H01891///Autosomal recessive spinocerebellar ataxias+++H02278///Jansky-Bielschowsky disease
12752	'Cln3'	mRNA	12.98	10.08	7.71	7.84	8.39	7.31	7.1	8.26	9.6525	7.765	0.248115	0.000154522	04142///Lysosome	H00149///Neuronal ceroid lipofuscinosis+++H02275///Batten disease
12753	'Clock'	mRNA	4.62	1.79	1.48	1.08	1.49	1.42	1.51	2.78	2.2425	1.8	0.130035	0.0309444	04710///Circadian rhythm+++04711///Circadian rhythm - fly+++04728///Dopaminergic synapse
12763	'Cmah'	mRNA	14.24	6.84	5.57	4.5	5.76	5.3	5.03	10.03	7.7875	6.53	0.163518	1.90203e-07	00520///Amino sugar and nucleotide sugar metabolism+++01250///Biosynthesis of nucleotide sugars
12764	'Cmas'	mRNA	30.7	27.83	23.97	24.9	27.07	25.48	27.52	33.03	26.85	28.275	-0.110304	0.00433851	00520///Amino sugar and nucleotide sugar metabolism+++01250///Biosynthesis of nucleotide sugars
12778	'Ackr3'	mRNA	0.92	0.54	0.16	0.43	0.2	0.13	0.46	0.5	0.5125	0.3225	0.594392	0.0445209	04060///Cytokine-cytokine receptor interaction+++04061///Viral protein interaction with cytokine and cytokine receptor
12780	'Abcc2'	mRNA	71.93	29.54	25.29	20.52	31.75	22.19	18.15	42.74	36.82	28.7075	0.277222	6.96924e-46	01523///Antifolate resistance+++01524///Platinum drug resistance+++02010///ABC transporters+++04976///Bile secretion	H00208///Hyperbilirubinemia+++H02056///Dubin-Johnson syndrome
12785	'Cnbp'	mRNA	123.42	120.74	117.15	109.32	103.24	119.49	142.41	133.94	117.657	124.77	-0.121044	1.15432e-13		H00568///Myotonic dystrophy
12795	'Plk3'	mRNA	45.17	25.87	23.77	35.37	24.59	29.65	18.92	23.05	32.545	24.0525	0.379436	1.07427e-31	04068///FoxO signaling pathway+++04625///C-type lectin receptor signaling pathway+++05152///Tuberculosis
12796	'Camp'	mRNA	0.42	0	2.39	0.63	0.17	0.97	0	0	0.86	0.285	1.53639	0.00958937	04613///Neutrophil extracellular trap formation+++04621///NOD-like receptor signaling pathway+++04970///Salivary secretion+++05150///Staphylococcus aureus infection+++05152///Tuberculosis
12799	'Cnp'	mRNA	6.11	4.45	3.25	2.47	3.47	3.74	6.12	7.25	4.07	5.145	-0.404451	6.42109e-07		H00679///Hypomyelinating leukodystrophy
12808	'Cobl'	mRNA	4.93	2.37	3.05	2.64	2.91	1.64	2.21	3.07	3.2475	2.4575	0.351698	7.55562e-08
12818	'Col14a1'	mRNA	10.05	4.19	3.59	3.46	2.32	3.27	3.16	2.3	5.3225	2.7625	0.837752	5.11647e-59	04974///Protein digestion and absorption	H01404///Punctate palmoplantar keratoderma
12819	'Col15a1'	mRNA	0.21	0.24	0.22	0.15	0.24	0.13	0.37	0.73	0.205	0.3675	-0.856508	5.55613e-05	04974///Protein digestion and absorption
12822	'Col18a1'	mRNA	233.26	166.5	152.26	127.15	160.26	145.53	146.06	227.82	169.792	169.917	-0.0427146	4.66431e-07	04974///Protein digestion and absorption	H00805///Vitreoretinal degeneration+++H02074///Knobloch syndrome
12825	'Col3a1'	mRNA	3.38	1.88	1.4	1.46	0.78	1.24	2.29	1.62	2.03	1.4825	0.359509	1.26807e-05	04611///Platelet activation+++04926///Relaxin signaling pathway+++04933///AGE-RAGE signaling pathway in diabetic complications+++04974///Protein digestion and absorption+++05146///Amoebiasis+++05415///Diabetic cardiomyopathy	H00271///Polymicrogyria+++H02242///Ehlers-Danlos syndrome vascular type
12826	'Col4a1'	mRNA	3.3	1.94	1.61	1.36	1.66	1.57	2.82	2.82	2.0525	2.2175	-0.187733	0.0057417	04151///PI3K-Akt signaling pathway+++04510///Focal adhesion+++04512///ECM-receptor interaction+++04926///Relaxin signaling pathway+++04933///AGE-RAGE signaling pathway in diabetic complications+++04974///Protein digestion and absorption+++05146///Amoebiasis+++05165///Human papillomavirus infection+++05200///Pathways in cancer+++05222///Small cell lung cancer	H00579///Hereditary angiopathy with nephropathy, aneurysms, and muscle cramps (HANAC)+++H00581///Alport syndrome+++H00582///Benign familial hematuria+++H00839///Porencephaly+++H00877///Brain small vessel disease+++H01209///Deafness, X-linked+++H01640///Uterine leiomyoma
12827	'Col4a2'	mRNA	2.37	0.98	1.09	0.92	0.88	0.88	1.29	0.86	1.34	0.9775	0.354692	0.000160408	04151///PI3K-Akt signaling pathway+++04510///Focal adhesion+++04512///ECM-receptor interaction+++04926///Relaxin signaling pathway+++04933///AGE-RAGE signaling pathway in diabetic complications+++04974///Protein digestion and absorption+++05146///Amoebiasis+++05165///Human papillomavirus infection+++05200///Pathways in cancer+++05222///Small cell lung cancer	H00579///Hereditary angiopathy with nephropathy, aneurysms, and muscle cramps (HANAC)+++H00581///Alport syndrome+++H00582///Benign familial hematuria+++H00839///Porencephaly+++H00877///Brain small vessel disease+++H01209///Deafness, X-linked+++H01640///Uterine leiomyoma
12829	'Col4a4'	mRNA	0.06	0.06	0.03	0.05	0.03	0.01	0.01	0.03	0.05	0.02	1.65924	0.0011943	04151///PI3K-Akt signaling pathway+++04510///Focal adhesion+++04512///ECM-receptor interaction+++04926///Relaxin signaling pathway+++04933///AGE-RAGE signaling pathway in diabetic complications+++04974///Protein digestion and absorption+++05146///Amoebiasis+++05165///Human papillomavirus infection+++05200///Pathways in cancer+++05222///Small cell lung cancer	H00579///Hereditary angiopathy with nephropathy, aneurysms, and muscle cramps (HANAC)+++H00581///Alport syndrome+++H00582///Benign familial hematuria+++H00839///Porencephaly+++H00877///Brain small vessel disease+++H01209///Deafness, X-linked+++H01640///Uterine leiomyoma
12831	'Col5a1'	mRNA	0.9	0.63	0.37	0.4	0.39	0.45	0.42	0.26	0.575	0.38	0.505331	7.54866e-05	04974///Protein digestion and absorption	H00431///Ossification of the posterior longitudinal ligament of spine+++H00604///Deafness, autosomal dominant+++H00605///Deafness, autosomal recessive+++H00802///Ehlers-Danlos syndrome+++H00805///Vitreoretinal degeneration+++H02072///Stickler syndrome+++H02079///Oto-spondylo-megaepiphyseal dysplasia+++H02080///Fibrochondrogenesis+++H02081///Marshall syndrome+++H02300///Steel syndrome+++H02539///I…
12832	'Col5a2'	mRNA	0.66	0.38	0.17	0.26	0.14	0.21	0.19	0.16	0.3675	0.175	0.983339	6.92294e-07	04974///Protein digestion and absorption	H00431///Ossification of the posterior longitudinal ligament of spine+++H00604///Deafness, autosomal dominant+++H00605///Deafness, autosomal recessive+++H00802///Ehlers-Danlos syndrome+++H00805///Vitreoretinal degeneration+++H02072///Stickler syndrome+++H02079///Oto-spondylo-megaepiphyseal dysplasia+++H02080///Fibrochondrogenesis+++H02081///Marshall syndrome+++H02300///Steel syndrome+++H02539///I…
12834	'Col6a2'	mRNA	1.85	1.05	0.9	0.59	0.68	0.61	1.19	0.85	1.0975	0.8325	0.308252	0.0201969	04151///PI3K-Akt signaling pathway+++04510///Focal adhesion+++04512///ECM-receptor interaction+++04974///Protein digestion and absorption+++05165///Human papillomavirus infection	H00431///Ossification of the posterior longitudinal ligament of spine+++H00831///Primary dystonia+++H01338///Myosclerosis+++H01340///Bethlem myopathy+++H01341///Collagen VI myopathy+++H01358///Atopic dermatitis+++H01778///Ullrich disease
12835	'Col6a3'	mRNA	0.83	0.29	0.31	0.29	0.19	0.24	0.37	0.23	0.43	0.2575	0.606776	4.41901e-05	04151///PI3K-Akt signaling pathway+++04510///Focal adhesion+++04512///ECM-receptor interaction+++04974///Protein digestion and absorption+++05165///Human papillomavirus infection	H00431///Ossification of the posterior longitudinal ligament of spine+++H00831///Primary dystonia+++H01338///Myosclerosis+++H01340///Bethlem myopathy+++H01341///Collagen VI myopathy+++H01358///Atopic dermatitis+++H01778///Ullrich disease
12836	'Col7a1'	mRNA	0.02	0.01	0.02	0.07	0.03	0.01	0.01	0	0.03	0.0125	1.52431	0.0175808	04974///Protein digestion and absorption	H00587///Epidermolysis bullosa, dysprophica+++H00763///Transient bullous dermolysis of the newborn+++H01307///Nonsyndromic congenital nail disorder
12837	'Col8a1'	mRNA	0.1	0	0.02	0.07	0.01	0.01	0.03	0.01	0.0475	0.015	1.34374	0.0425007	04974///Protein digestion and absorption	H00960///Fuchs corneal dystrophy+++H00961///Posterior polymorphous corneal dystrophy
12842	'Col1a1'	mRNA	1.29	0.4	0.49	0.41	0.3	0.21	0.8	0.47	0.6475	0.445	0.428583	0.00286524	04151///PI3K-Akt signaling pathway+++04510///Focal adhesion+++04512///ECM-receptor interaction+++04611///Platelet activation+++04926///Relaxin signaling pathway+++04933///AGE-RAGE signaling pathway in diabetic complications+++04974///Protein digestion and absorption+++05146///Amoebiasis+++05165///Human papillomavirus infection+++05205///Proteoglycans in cancer+++05415///Diabetic cardiomyopathy	H00506///Osteogenesis imperfecta+++H00613///Infantile cortical hyperostosis+++H01593///Osteoporosis+++H02241///Ehlers-Danlos syndrome cardiac valvular type+++H02243///Ehlers-Danlos syndrome arthrochalasia type
12843	'Col1a2'	mRNA	4.73	2.54	1.54	1.32	1.43	1.24	2.45	1.78	2.5325	1.725	0.445355	1.09327e-08	04151///PI3K-Akt signaling pathway+++04510///Focal adhesion+++04512///ECM-receptor interaction+++04611///Platelet activation+++04926///Relaxin signaling pathway+++04933///AGE-RAGE signaling pathway in diabetic complications+++04974///Protein digestion and absorption+++05146///Amoebiasis+++05165///Human papillomavirus infection+++05205///Proteoglycans in cancer+++05415///Diabetic cardiomyopathy	H00506///Osteogenesis imperfecta+++H00613///Infantile cortical hyperostosis+++H01593///Osteoporosis+++H02241///Ehlers-Danlos syndrome cardiac valvular type+++H02243///Ehlers-Danlos syndrome arthrochalasia type
12846	'Comt'	mRNA	445.47	455.96	404.94	402.57	381.64	375.49	438.81	393.75	427.235	397.423	0.0795677	1.07959e-18	00140///Steroid hormone biosynthesis+++00350///Tyrosine metabolism+++04728///Dopaminergic synapse	H00605///Deafness, autosomal recessive+++H01450///Obsessive-compulsive disorder
12847	'Copa'	mRNA	39.23	26.26	20.95	17.48	23.07	16.76	26.78	44.62	25.98	27.8075	-0.143908	7.69156e-10		H01232///Syndromic multisystem autoimmune disease
12848	'Cops2'	mRNA	29.14	19.61	23.6	18.65	21.36	20.9	17.43	20.93	22.75	20.155	0.129045	2.73018e-05
12850	'Coq7'	mRNA	30.27	30.37	30.38	33.86	28.96	29.18	46.59	29.56	31.22	33.5725	-0.146352	0.00632193	00130///Ubiquinone and other terpenoid-quinone biosynthesis+++01240///Biosynthesis of cofactors	H00999///Coenzyme Q10 deficiency
12856	'Cox17'	mRNA	127.56	180.09	156.58	185.96	140.72	176.01	231.6	161.2	162.548	177.382	-0.167587	0.000145345	00190///Oxidative phosphorylation+++04714///Thermogenesis
12858	'Cox5a'	mRNA	576.93	558.34	626.28	638.14	528.19	578.24	526.51	436.42	599.923	517.34	0.177508	4.20797e-29	00190///Oxidative phosphorylation+++04260///Cardiac muscle contraction+++04714///Thermogenesis+++04932///Non-alcoholic fatty liver disease+++05010///Alzheimer disease+++05012///Parkinson disease+++05014///Amyotrophic lateral sclerosis+++05016///Huntington disease+++05020///Prion disease+++05022///Pathways of neurodegeneration - multiple diseases+++05208///Chemical carcinogenesis - reactive oxygen…	H01368///Cytochrome c oxidase (COX) deficiency
12859	'Cox5b'	mRNA	638.18	679.83	767.62	685.08	674.24	810.92	822.02	544.4	692.678	712.895	-0.0883079	1.15435e-07	00190///Oxidative phosphorylation+++04260///Cardiac muscle contraction+++04714///Thermogenesis+++04932///Non-alcoholic fatty liver disease+++05010///Alzheimer disease+++05012///Parkinson disease+++05014///Amyotrophic lateral sclerosis+++05016///Huntington disease+++05020///Prion disease+++05022///Pathways of neurodegeneration - multiple diseases+++05208///Chemical carcinogenesis - reactive oxygen…
12866	'Cox7a2'	mRNA	324.39	392.38	410	465.41	354.35	445.47	505.41	306.38	398.045	402.902	-0.0508701	0.00357073	00190///Oxidative phosphorylation+++04260///Cardiac muscle contraction+++04714///Thermogenesis+++04932///Non-alcoholic fatty liver disease+++05010///Alzheimer disease+++05012///Parkinson disease+++05014///Amyotrophic lateral sclerosis+++05016///Huntington disease+++05020///Prion disease+++05022///Pathways of neurodegeneration - multiple diseases+++05208///Chemical carcinogenesis - reactive oxygen…
12867	'Cox7c'	mRNA	1496.08	1490.24	1669.04	1775.93	1532.4	1805.82	1471.61	1033.38	1607.82	1460.8	0.0904501	2.5992e-10	00190///Oxidative phosphorylation+++04260///Cardiac muscle contraction+++04714///Thermogenesis+++04932///Non-alcoholic fatty liver disease+++05010///Alzheimer disease+++05012///Parkinson disease+++05014///Amyotrophic lateral sclerosis+++05016///Huntington disease+++05020///Prion disease+++05022///Pathways of neurodegeneration - multiple diseases+++05208///Chemical carcinogenesis - reactive oxygen…
12870	'Cp'	mRNA	357.75	224.41	247.28	192.07	284.59	217.38	207.91	461.29	255.377	292.793	-0.231128	3.69823e-176	00860///Porphyrin metabolism+++04216///Ferroptosis	H02206///Aceruloplasminemia
12890	'Cplx2'	mRNA	0.49	0.19	0.15	0.11	0.09	0.13	0.14	0.08	0.235	0.11	0.960413	0.00088976	04721///Synaptic vesicle cycle	H00606///Early infantile epileptic encephalopathy+++H01773///4p deletion syndrome
12892	'Cpox'	mRNA	74.83	39.81	25.59	19.75	36.19	26.55	31.67	64.08	39.995	39.6225	-0.0643857	0.00589032	00860///Porphyrin metabolism+++01240///Biosynthesis of cofactors	H00202///Hepatic porphyria+++H01763///Porphyria
12894	'Cpt1a'	mRNA	227.56	135.23	99.88	73.75	110	86.04	119.98	216.67	134.105	133.173	-0.0530892	1.01479e-06	00071///Fatty acid degradation+++01212///Fatty acid metabolism+++03320///PPAR signaling pathway+++04152///AMPK signaling pathway+++04714///Thermogenesis+++04920///Adipocytokine signaling pathway+++04922///Glucagon signaling pathway+++04931///Insulin resistance+++04936///Alcoholic liver disease	H00525///Disorders of mitochondrial fatty-acid oxidation+++H01981///Carnitine palmitoyltransferase I deficiency
12895	'Cpt1b'	mRNA	2	1.2	0.92	0.58	1.07	1.31	1.71	1.81	1.175	1.475	-0.416831	0.00197472	00071///Fatty acid degradation+++01212///Fatty acid metabolism+++03320///PPAR signaling pathway+++04152///AMPK signaling pathway+++04714///Thermogenesis+++04920///Adipocytokine signaling pathway+++04922///Glucagon signaling pathway+++04931///Insulin resistance+++04936///Alcoholic liver disease+++05415///Diabetic cardiomyopathy
12896	'Cpt2'	mRNA	114.98	104.8	81.25	83.13	101.67	94.53	94.47	115.47	96.04	101.535	-0.121644	2.21177e-12	00071///Fatty acid degradation+++01212///Fatty acid metabolism+++03320///PPAR signaling pathway+++04714///Thermogenesis+++05415///Diabetic cardiomyopathy	H00525///Disorders of mitochondrial fatty-acid oxidation+++H01400///Secondary hyperammonemia+++H01982///Carnitine palmitoyltransferase II deficiency+++H02536///Infection-induced acute encephalopathy
12908	'Crat'	mRNA	43.12	32.43	26.61	21.3	33.62	28.9	36.32	43.37	30.865	35.5525	-0.244893	3.376e-20	04146///Peroxisome	H00833///Neurodegeneration with brain iron accumulation
12909	'Crcp'	mRNA	17.47	15.95	16.76	13.75	12.89	14.62	19.93	21.32	15.9825	17.19	-0.141605	0.0105134	03020///RNA polymerase
12913	'Creb3'	mRNA	33.31	42.13	33.23	28.98	32.89	34.63	42.27	41.66	34.4125	37.8625	-0.17156	2.14936e-06	04022///cGMP-PKG signaling pathway+++04024///cAMP signaling pathway+++04151///PI3K-Akt signaling pathway+++04152///AMPK signaling pathway+++04211///Longevity regulating pathway+++04261///Adrenergic signaling in cardiomyocytes+++04668///TNF signaling pathway+++04714///Thermogenesis+++04725///Cholinergic synapse+++04728///Dopaminergic synapse+++04911///Insulin secretion+++04915///Estrogen signaling…	H00506///Osteogenesis imperfecta
12914	'Crebbp'	mRNA	2.62	1.17	1.26	0.89	1.25	1.09	1.13	1.43	1.485	1.225	0.144336	0.0320607	04024///cAMP signaling pathway+++04066///HIF-1 signaling pathway+++04068///FoxO signaling pathway+++04110///Cell cycle+++04310///Wnt signaling pathway+++04330///Notch signaling pathway+++04350///TGF-beta signaling pathway+++04520///Adherens junction+++04630///JAK-STAT signaling pathway+++04720///Long-term potentiation+++04916///Melanogenesis+++04919///Thyroid hormone signaling pathway+++04922///G…	H00504///Rubinstein-Taybi syndrome+++H01613///Follicular lymphoma+++H02434///Diffuse large B-cell lymphoma, not otherwise specified
12928	'Crk'	mRNA	22.96	11.82	12.7	9.93	11.61	10.8	10.34	16.87	14.3525	12.405	0.163403	3.43227e-08	04010///MAPK signaling pathway+++04012///ErbB signaling pathway+++04015///Rap1 signaling pathway+++04062///Chemokine signaling pathway+++04510///Focal adhesion+++04666///Fc gamma R-mediated phagocytosis+++04722///Neurotrophin signaling pathway+++04810///Regulation of actin cytoskeleton+++04910///Insulin signaling pathway+++04935///Growth hormone synthesis, secretion and action+++05100///Bacterial…
12929	'Crkl'	mRNA	12.37	5.81	5.91	4.6	6.45	4.86	5.18	7.84	7.1725	6.0825	0.173968	0.000132313	04010///MAPK signaling pathway+++04012///ErbB signaling pathway+++04015///Rap1 signaling pathway+++04062///Chemokine signaling pathway+++04510///Focal adhesion+++04666///Fc gamma R-mediated phagocytosis+++04722///Neurotrophin signaling pathway+++04810///Regulation of actin cytoskeleton+++04910///Insulin signaling pathway+++04935///Growth hormone synthesis, secretion and action+++05100///Bacterial…
12945	'Dmbt1'	mRNA	0.02	0	0.02	0.01	0.21	0	0	0.01	0.0125	0.055	-2.50175	0.000146114	04970///Salivary secretion
12946	'Cr1l'	mRNA	29.55	22.9	19.65	20.34	21.59	19.98	25.43	34.36	23.11	25.34	-0.172014	5.60705e-05	04610///Complement and coagulation cascades+++04613///Neutrophil extracellular trap formation+++04640///Hematopoietic cell lineage+++05134///Legionellosis+++05140///Leishmaniasis+++05144///Malaria+++05152///Tuberculosis
12962	'Crybb3'	mRNA	0	0.53	0.22	0.11	0.32	0.05	0.44	1.79	0.215	0.65	-1.3567	0.00758068		H01202///Cataract
12971	'Crym'	mRNA	24.96	19.08	23.26	18.99	23.79	16.67	26.01	33.35	21.5725	24.955	-0.240884	3.04465e-06		H00604///Deafness, autosomal dominant
12972	'Cryz'	mRNA	100.51	69.54	64.23	55.38	68.78	58.98	63.69	78.76	72.415	67.5525	0.0593446	0.00370291
12974	'Cs'	mRNA	52.07	40.71	46.68	39.81	38.97	36.33	35.4	37.08	44.8175	36.945	0.246937	6.45129e-25	00020///Citrate cycle (TCA cycle)+++00630///Glyoxylate and dicarboxylate metabolism+++01200///Carbon metabolism+++01210///2-Oxocarboxylic acid metabolism+++01230///Biosynthesis of amino acids
12977	'Csf1'	mRNA	3.35	2.84	2.15	1.41	1.94	2.07	2.03	1.94	2.4375	1.995	0.221638	0.0169265	04010///MAPK signaling pathway+++04014///Ras signaling pathway+++04015///Rap1 signaling pathway+++04060///Cytokine-cytokine receptor interaction+++04061///Viral protein interaction with cytokine and cytokine receptor+++04151///PI3K-Akt signaling pathway+++04380///Osteoclast differentiation+++04640///Hematopoietic cell lineage+++04668///TNF signaling pathway+++05010///Alzheimer disease+++05022///P…
12978	'Csf1r'	mRNA	15.81	8.17	12.01	7.72	9.63	13.42	5.38	8.21	10.9275	9.16	0.193146	3.27872e-06	04010///MAPK signaling pathway+++04014///Ras signaling pathway+++04015///Rap1 signaling pathway+++04060///Cytokine-cytokine receptor interaction+++04061///Viral protein interaction with cytokine and cytokine receptor+++04151///PI3K-Akt signaling pathway+++04380///Osteoclast differentiation+++04640///Hematopoietic cell lineage+++05200///Pathways in cancer+++05202///Transcriptional misregulation in…	H00028///Choriocarcinoma+++H01807///Hereditary diffuse leukoencephalopathy with spheroids
13000	'Csnk2a2'	mRNA	15.74	13.64	15.74	15.34	13.14	12.75	12.58	13.07	15.115	12.885	0.185154	3.71294e-05	03008///Ribosome biogenesis in eukaryotes+++04064///NF-kappa B signaling pathway+++04137///Mitophagy - animal+++04310///Wnt signaling pathway+++04520///Adherens junction+++05010///Alzheimer disease+++05020///Prion disease+++05022///Pathways of neurodegeneration - multiple diseases+++05162///Measles+++05235///PD-L1 expression and PD-1 checkpoint pathway in cancer	H02460///Neurodevelopmental disorder with dysmorphic facies and skeletal anomalies
13002	'Dnajc5'	mRNA	18.64	10.45	11.9	8.58	10.84	8.75	9.58	15.09	12.3925	11.065	0.112654	0.0019098	04141///Protein processing in endoplasmic reticulum	H00149///Neuronal ceroid lipofuscinosis+++H02276///Kufs disease
13008	'Csrp2'	mRNA	51.62	51.83	53.55	71.05	59.19	52.21	54.42	42.53	57.0125	52.0875	0.105329	0.0123441		H00292///Hypertrophic cardiomyopathy+++H00294///Dilated cardiomyopathy
13009	'Csrp3'	mRNA	17.61	27.88	29.95	17.33	21.95	20.07	41.01	32.87	23.1925	28.975	-0.347919	5.66002e-09		H00292///Hypertrophic cardiomyopathy+++H00294///Dilated cardiomyopathy
13010	'Cst3'	mRNA	287.52	281.14	316.35	301.05	279.13	340.65	333.45	261.29	296.515	303.63	-0.0737243	0.000149894	04970///Salivary secretion	H00821///Age-related macular degeneration+++H01185///Cerebral amyloid angiopathy
13014	'Cstb'	mRNA	118.12	134.02	129.7	109.43	122.77	120.92	145.34	122.92	122.817	127.987	-0.100385	0.00764489		H00737///Peeling skin syndrome+++H00810///Progressive myoclonic epilepsy+++H01995///Unverricht-Lundborg disease
13016	'Ctbp1'	mRNA	23.68	18.37	17.75	17.92	19.18	18.22	22.12	23.05	19.43	20.6425	-0.099155	0.00835448	04310///Wnt signaling pathway+++04330///Notch signaling pathway+++05200///Pathways in cancer+++05220///Chronic myeloid leukemia	H01773///4p deletion syndrome
13017	'Ctbp2'	mRNA	1.38	0.78	0.53	0.53	0.38	0.7	0.81	0.28	0.805	0.5425	0.390345	0.0456178	04310///Wnt signaling pathway+++04330///Notch signaling pathway+++05200///Pathways in cancer+++05220///Chronic myeloid leukemia	H01773///4p deletion syndrome
13024	'Ctla2a'	mRNA	2.9	1.39	2.02	1.98	1.85	3.44	2.57	2.29	2.0725	2.5375	-0.358713	0.0213169
13030	'Ctsb'	mRNA	514.37	468.8	477.24	466.01	514.26	486.44	530.01	556.17	481.605	521.72	-0.10271	5.6796e-32	04140///Autophagy - animal+++04142///Lysosome+++04210///Apoptosis+++04612///Antigen processing and presentation+++04621///NOD-like receptor signaling pathway+++04924///Renin secretion	H00932///Tropical calcific pancreatitis
13034	'Ctse'	mRNA	27.62	19.55	23.66	12.07	19.36	23.47	13.11	18.62	20.725	18.64	0.0961469	0.0197894	04142///Lysosome
13039	'Ctsl'	mRNA	846.89	684.56	736.06	757.4	733.38	643.69	697.93	781.06	756.227	714.015	0.048805	2.22903e-10	04140///Autophagy - animal+++04142///Lysosome+++04145///Phagosome+++04210///Apoptosis+++04612///Antigen processing and presentation+++05205///Proteoglycans in cancer+++05323///Rheumatoid arthritis+++05418///Fluid shear stress and atherosclerosis
13048	'Cux2'	mRNA	0.12	0.23	1.24	0.1	0.18	0.22	0.02	0.61	0.4225	0.2575	0.970414	2.06895e-08		H00606///Early infantile epileptic encephalopathy
13057	'Cyba'	mRNA	16.27	18.15	18.83	18.06	14.57	28.28	25.07	16.18	17.8275	21.025	-0.284539	0.000330216	04145///Phagosome+++04380///Osteoclast differentiation+++04613///Neutrophil extracellular trap formation+++04621///NOD-like receptor signaling pathway+++04670///Leukocyte transendothelial migration+++05020///Prion disease+++05140///Leishmaniasis+++05208///Chemical carcinogenesis - reactive oxygen species+++05415///Diabetic cardiomyopathy+++05417///Lipid and atherosclerosis+++05418///Fluid shear s…	H00098///Chronic granulomatous disease+++H01167///Granulibacter infection
13063	'Cycs'	mRNA	58.08	53.02	52.12	50.64	47.79	55.22	66.26	55.11	53.465	56.095	-0.111316	1.59874e-08	00190///Oxidative phosphorylation+++01524///Platinum drug resistance+++04115///p53 signaling pathway+++04210///Apoptosis+++04214///Apoptosis - fly+++04215///Apoptosis - multiple species+++04932///Non-alcoholic fatty liver disease+++05010///Alzheimer disease+++05012///Parkinson disease+++05014///Amyotrophic lateral sclerosis+++05016///Huntington disease+++05017///Spinocerebellar ataxia+++05020///P…	H00978///Thrombocytopenia (THC)
13077	'Cyp1a2'	mRNA	725.29	592.6	539.1	552.02	631.78	504.69	537.24	474.32	602.253	537.008	0.116593	2.03792e-46	00140///Steroid hormone biosynthesis+++00232///Caffeine metabolism+++00380///Tryptophan metabolism+++00591///Linoleic acid metabolism+++00830///Retinol metabolism+++00980///Metabolism of xenobiotics by cytochrome P450+++00982///Drug metabolism - cytochrome P450+++05204///Chemical carcinogenesis - DNA adducts+++05207///Chemical carcinogenesis - receptor activation+++05208///Chemical carcinogenesis…
13079	'Cyp21a1'	mRNA	0.81	0.68	0.59	0.79	0.92	1.16	1.2	0.57	0.7175	0.9625	-0.481761	0.0220139	00140///Steroid hormone biosynthesis+++04925///Aldosterone synthesis and secretion+++04927///Cortisol synthesis and secretion+++04934///Cushing syndrome	H00216///Congenital adrenal hyperplasia
13082	'Cyp26a1'	mRNA	3.28	1.55	2.08	2.84	0.54	2.21	0.91	1.95	2.4375	1.4025	0.779389	2.81226e-07	00830///Retinol metabolism
13089	'Cyp2b13'	mRNA	0.74	0.66	0.12	0.26	1.01	0.51	1.03	0.75	0.445	0.825	-1.0346	7.92798e-05	00140///Steroid hormone biosynthesis+++00590///Arachidonic acid metabolism+++00830///Retinol metabolism+++05207///Chemical carcinogenesis - receptor activation
13094	'Cyp2b9'	mRNA	15.02	8.48	5.1	1.29	7.74	15.49	12.74	20.21	7.4725	14.045	-1.02295	2.54962e-61	00140///Steroid hormone biosynthesis+++00590///Arachidonic acid metabolism+++00830///Retinol metabolism+++05207///Chemical carcinogenesis - receptor activation
13096	'Cyp2c37'	mRNA	210.46	137.79	159.06	95.35	146.29	206.66	95.65	110.71	150.665	139.827	0.0389492	0.018525	00140///Steroid hormone biosynthesis+++00590///Arachidonic acid metabolism+++00591///Linoleic acid metabolism+++00830///Retinol metabolism+++04726///Serotonergic synapse+++04750///Inflammatory mediator regulation of TRP channels+++05204///Chemical carcinogenesis - DNA adducts
13097	'Cyp2c38'	mRNA	147.14	91.23	130.45	89.06	126	122.73	70.85	77.36	114.47	99.235	0.18204	1.73002e-22	00140///Steroid hormone biosynthesis+++00590///Arachidonic acid metabolism+++00591///Linoleic acid metabolism+++00830///Retinol metabolism+++04726///Serotonergic synapse+++04750///Inflammatory mediator regulation of TRP channels+++05204///Chemical carcinogenesis - DNA adducts
13098	'Cyp2c39'	mRNA	507.86	288.9	408.76	224.54	376.39	363.71	209.67	303.07	357.515	313.21	0.0674985	2.04225e-13	00140///Steroid hormone biosynthesis+++00590///Arachidonic acid metabolism+++00591///Linoleic acid metabolism+++00830///Retinol metabolism+++04726///Serotonergic synapse+++04750///Inflammatory mediator regulation of TRP channels+++05204///Chemical carcinogenesis - DNA adducts
13099	'Cyp2c40'	mRNA	2.63	3.86	2.45	3.21	3.73	4.37	5.44	3.1	3.0375	4.16	-0.492322	3.00771e-06	00140///Steroid hormone biosynthesis+++00590///Arachidonic acid metabolism+++00591///Linoleic acid metabolism+++00830///Retinol metabolism+++04726///Serotonergic synapse+++04750///Inflammatory mediator regulation of TRP channels+++05204///Chemical carcinogenesis - DNA adducts
13101	'Cyp2d10'	mRNA	908	1018.46	953.12	835.42	917.54	948.84	1060.06	1009.12	928.75	983.89	-0.117376	1.21326e-65	00140///Steroid hormone biosynthesis+++04726///Serotonergic synapse
13105	'Cyp2d9'	mRNA	2479.9	2246.8	1978.98	1852.15	1991.51	1934.29	1739.55	2235.06	2139.46	1975.1	0.0774599	2.02239e-62	00140///Steroid hormone biosynthesis+++04726///Serotonergic synapse
13107	'Cyp2f2'	mRNA	746.18	353.66	523.45	449.28	499.82	337.68	293.58	672.86	518.143	450.985	0.166422	1.60697e-74	00980///Metabolism of xenobiotics by cytochrome P450+++05208///Chemical carcinogenesis - reactive oxygen species
13108	'Cyp2g1'	mRNA	2.9	6.12	3.91	2.32	1.76	2.87	2.48	3.66	3.8125	2.6925	0.483919	1.05314e-05
13109	'Cyp2j5'	mRNA	214.72	176.63	158.31	120.38	148.72	147.53	157.11	248.66	167.51	175.505	-0.159659	4.10559e-38	00590///Arachidonic acid metabolism+++00591///Linoleic acid metabolism+++04726///Serotonergic synapse+++04750///Inflammatory mediator regulation of TRP channels+++04913///Ovarian steroidogenesis+++05417///Lipid and atherosclerosis
13110	'Cyp2j6'	mRNA	18.12	16.35	19.17	15.49	11.88	16.45	22.24	22.67	17.2825	18.31	-0.113813	0.00039802	00590///Arachidonic acid metabolism+++00591///Linoleic acid metabolism+++04726///Serotonergic synapse+++04750///Inflammatory mediator regulation of TRP channels+++04913///Ovarian steroidogenesis+++05417///Lipid and atherosclerosis
13113	'Cyp3a13'	mRNA	35	29.03	22.1	21.9	30.55	26.44	22.89	39.79	27.0075	29.9175	-0.184664	8.33387e-11	00140///Steroid hormone biosynthesis+++00591///Linoleic acid metabolism+++00830///Retinol metabolism+++05204///Chemical carcinogenesis - DNA adducts+++05207///Chemical carcinogenesis - receptor activation
13116	'Cyp46a1'	mRNA	2.31	1.19	1.97	1.3	1.76	1.34	0.74	0.93	1.6925	1.1925	0.439048	0.00305197	00120///Primary bile acid biosynthesis
13118	'Cyp4a12b'	mRNA	7.01	4.15	4.73	3	2.8	2.11	2.76	4.72	4.7225	3.0975	0.559126	1.81375e-10	00071///Fatty acid degradation+++00590///Arachidonic acid metabolism+++00830///Retinol metabolism+++03320///PPAR signaling pathway+++04270///Vascular smooth muscle contraction+++04750///Inflammatory mediator regulation of TRP channels
13121	'Cyp51'	mRNA	12.48	6.84	8.74	10.02	7.7	11.37	4.94	4.96	9.52	7.2425	0.341066	1.22929e-15	00100///Steroid biosynthesis
13122	'Cyp7a1'	mRNA	22.37	7	14.38	14.44	14.86	3.05	6.53	3.21	14.5475	6.9125	1.00515	5.84958e-141	00120///Primary bile acid biosynthesis+++00140///Steroid hormone biosynthesis+++03320///PPAR signaling pathway+++04976///Bile secretion+++04979///Cholesterol metabolism
13123	'Cyp7b1'	mRNA	134.05	129.94	149.5	192.19	116.32	114.04	127.15	140.57	151.42	124.52	0.27177	9.12423e-71	00120///Primary bile acid biosynthesis+++00140///Steroid hormone biosynthesis	H00266///Hereditary spastic paraplegia+++H00628///Congenital bile acid synthesis defect
13124	'Cyp8b1'	mRNA	433.49	273.17	357.5	214.15	359.81	182.69	259.45	392.99	319.577	298.735	0.0536116	9.44409e-07	00120///Primary bile acid biosynthesis+++03320///PPAR signaling pathway
13138	'Dag1'	mRNA	24.24	10.16	9.44	7.81	10.93	9.41	8.16	17.01	12.9125	11.3775	0.107488	0.000733211	04512///ECM-receptor interaction+++05410///Hypertrophic cardiomyopathy+++05412///Arrhythmogenic right ventricular cardiomyopathy+++05414///Dilated cardiomyopathy+++05416///Viral myocarditis	H00120///Muscular dystrophy-dystroglycanopathy type A+++H00593///Limb-girdle muscular dystrophy+++H01959///Muscular dystrophy-dystroglycanopathy type C+++H02307///Muscular dystrophy-dystroglycanopathy
13144	'Dapk3'	mRNA	12.3	15.04	13.86	12.99	13.01	14.15	16.2	15.16	13.5475	14.63	-0.130752	0.0184675	04140///Autophagy - animal+++05200///Pathways in cancer+++05219///Bladder cancer	H00022///Bladder cancer
13170	'Dbp'	mRNA	54.16	73.02	93.43	100.39	92.79	72.28	38.99	28.15	80.25	58.0525	0.453344	1.42531e-70
13171	'Dbt'	mRNA	43.85	21.97	16.39	13.73	20.19	15.71	13.47	29.33	23.985	19.675	0.215498	5.27238e-12	00280///Valine, leucine and isoleucine degradation+++00640///Propanoate metabolism	H00172///Maple syrup urine disease
13177	'Eci1'	mRNA	217.51	256.15	221.38	211.89	250.13	280.14	314.34	258.41	226.732	275.755	-0.320129	9.12584e-78	00071///Fatty acid degradation
13179	'Dcn'	mRNA	175.36	121.2	73.46	70.06	59.1	83.81	98.56	59.02	110.02	75.1225	0.45236	4.27344e-107	04350///TGF-beta signaling pathway+++05205///Proteoglycans in cancer	H00958///Congenital stromal corneal dystrophy
13180	'Pcbd1'	mRNA	470.35	484.04	440.98	406.03	463.85	468.94	578.5	462.82	450.35	493.527	-0.177614	1.31996e-31	00790///Folate biosynthesis	H00167///Phenylketonuria
13190	'Dct'	mRNA	0.32	0.33	1.12	0.49	0.47	0.45	0.38	0.22	0.565	0.38	0.560679	0.0280591	00350///Tyrosine metabolism+++04916///Melanogenesis	H00168///Oculocutaneous albinism
13194	'Ddb1'	mRNA	69.53	45.2	38.79	38.36	45.49	38.34	41.1	68.19	47.97	48.28	-0.0567091	0.00180519	03420///Nucleotide excision repair+++04120///Ubiquitin mediated proteolysis+++05161///Hepatitis B+++05170///Human immunodeficiency virus 1 infection+++05203///Viral carcinogenesis	H00403///Disorders of nucleotide excision repair+++H01428///Xeroderma pigmentosum
13195	'Ddc'	mRNA	21.09	16.89	16.61	10.73	14.99	10.38	27.45	27.6	16.33	20.105	-0.353969	1.13201e-15	00350///Tyrosine metabolism+++00360///Phenylalanine metabolism+++00380///Tryptophan metabolism+++04361///Axon regeneration+++04726///Serotonergic synapse+++04728///Dopaminergic synapse+++05030///Cocaine addiction+++05031///Amphetamine addiction+++05034///Alcoholism	H01161///Aromatic L-amino acid decarboxylase deficiency
13196	'Asap1'	mRNA	2.32	1.41	1.35	1.35	1.71	0.97	0.93	1.41	1.6075	1.255	0.307658	0.000384975	04144///Endocytosis+++04666///Fc gamma R-mediated phagocytosis
13200	'Ddost'	mRNA	65.03	65.5	61.52	52.66	54.68	53.14	68.99	81.82	61.1775	64.6575	-0.110566	1.66927e-06	00510///N-Glycan biosynthesis+++00513///Various types of N-glycan biosynthesis+++04141///Protein processing in endoplasmic reticulum	H00118///Congenital disorders of glycosylation type I
13202	'Ddt'	mRNA	1521.66	1697.56	1639.44	1689.65	1600.91	1785.22	1948.52	1283.79	1637.08	1654.61	-0.0595591	6.26596e-09
13204	'Dhx15'	mRNA	26.68	14.98	12.98	11.45	13.65	12.55	9.5	21.17	16.5225	14.2175	0.161224	2.76839e-05	03040///Spliceosome
13205	'Ddx3x'	mRNA	52.68	26.83	28.49	24.71	23.67	30.32	23.97	37.68	33.1775	28.91	0.136469	3.07449e-10	04622///RIG-I-like receptor signaling pathway+++05161///Hepatitis B+++05203///Viral carcinogenesis	H00480///X-linked mental retardation
13207	'Ddx5'	mRNA	61.85	34.7	35.28	32.31	38.7	45.12	40.9	49.05	41.035	43.4425	-0.145971	6.53643e-12	03040///Spliceosome+++05202///Transcriptional misregulation in cancer+++05205///Proteoglycans in cancer
13211	'Dhx9'	mRNA	16.84	7.47	7.02	6.02	7.75	5.43	4.64	11.83	9.3375	7.4125	0.274062	4.97534e-11
13244	'Degs1'	mRNA	47.31	30.09	35.28	34.31	30.59	33.86	31.52	34.72	36.7475	32.6725	0.148346	1.16284e-05	00600///Sphingolipid metabolism+++04071///Sphingolipid signaling pathway	H00679///Hypomyelinating leukodystrophy
13347	'Dffa'	mRNA	8.39	4.53	5.22	4.2	4.93	3.8	4.28	6.42	5.585	4.8575	0.15476	0.0456451	04210///Apoptosis
13356	'Dgcr2'	mRNA	27.51	20.5	19.49	15.45	19.45	16.9	19.41	27.81	20.7375	20.8925	-0.0554972	0.047684
13358	'Slc25a1'	mRNA	129.8	104.18	105.93	103.68	97.15	95.13	93.82	105.67	110.897	97.9425	0.139795	7.93842e-12		H00770///Congenital myasthenic syndrome+++H02304///Combined D-2- and L-2-hydroxyglutaric aciduria
13360	'Dhcr7'	mRNA	19.75	13.61	10.96	9.68	12.98	11.15	16.71	21.91	13.5	15.6875	-0.245313	5.49435e-08	00100///Steroid biosynthesis	H00161///Smith-Lemli-Opitz syndrome
13361	'Dhfr'	mRNA	10.89	7.36	8.71	6.96	8.44	7.05	7.52	7.52	8.48	7.6325	0.100936	0.00992201	00670///One carbon pool by folate+++00790///Folate biosynthesis+++01240///Biosynthesis of cofactors+++01523///Antifolate resistance	H01197///Dihydrofolate reductase deficiency
13367	'Diaph1'	mRNA	16.2	9.45	7.18	8.13	8.02	7.17	8.61	13.57	10.24	9.3425	0.0740415	0.031599	04510///Focal adhesion+++04810///Regulation of actin cytoskeleton+++04933///AGE-RAGE signaling pathway in diabetic complications+++05131///Shigellosis	H00604///Deafness, autosomal dominant+++H01740///Macrothrombocytopenia
13368	'Dffb'	mRNA	1.87	0.88	1.16	1	0.78	0.88	0.65	1.02	1.2275	0.8325	0.503346	0.00576141	04210///Apoptosis
13370	'Dio1'	mRNA	0.95	1.83	3.99	3.81	1.44	1.22	0.49	2.22	2.645	1.3425	1.04401	3.97243e-12	04919///Thyroid hormone signaling pathway
13382	'Dld'	mRNA	78.47	49.15	40.56	41.62	47.74	42.47	41.92	58.47	52.45	47.65	0.0798385	0.00134488	00010///Glycolysis / Gluconeogenesis+++00020///Citrate cycle (TCA cycle)+++00260///Glycine, serine and threonine metabolism+++00280///Valine, leucine and isoleucine degradation+++00310///Lysine degradation+++00380///Tryptophan metabolism+++00620///Pyruvate metabolism+++00630///Glyoxylate and dicarboxylate metabolism+++00640///Propanoate metabolism+++01200///Carbon metabolism+++01240///Biosynthesi…	H00072///Pyruvate dehydrogenase complex deficiency+++H00172///Maple syrup urine disease+++H02000///Dihydrolipoamide dehydrogenase deficiency+++H02006///Alpha-ketoglutarate dehydrogenase complex deficiency
13388	'Dll1'	mRNA	1.09	0.46	0.89	0.55	0.74	0.53	0.35	0.57	0.7475	0.5475	0.35065	0.0419317	01522///Endocrine resistance+++04330///Notch signaling pathway+++04658///Th1 and Th2 cell differentiation+++05200///Pathways in cancer+++05207///Chemical carcinogenesis - receptor activation+++05224///Breast cancer	H00517///Spondylocostal dysostosis+++H01413///Adams-Oliver syndrome+++H02470///Neurodevelopmental disorder with structural brain abnormalities
13400	'Dmpk'	mRNA	5.06	2.87	3.03	2.03	2.34	3.44	2	2.65	3.2475	2.6075	0.245588	0.00815518		H00568///Myotonic dystrophy
13405	'Dmd'	mRNA	5.05	3.26	2.89	2.1	3.72	2.55	3.43	5.33	3.325	3.7575	-0.232298	0.000309762	05410///Hypertrophic cardiomyopathy+++05412///Arrhythmogenic right ventricular cardiomyopathy+++05414///Dilated cardiomyopathy+++05416///Viral myocarditis	H00294///Dilated cardiomyopathy+++H00562///Dystrophinopathies+++H01963///Duchenne muscular dystrophy+++H01964///Becker muscular dystrophy
13411	'Dnah11'	mRNA	0.17	0.02	0.03	0.1	0.03	0.02	0	0.02	0.08	0.0175	1.60678	0.00187481	05014///Amyotrophic lateral sclerosis+++05016///Huntington disease+++05022///Pathways of neurodegeneration - multiple diseases	H00564///Primary ciliary dyskinesia+++H01282///Spermatogenic failure
13424	'Dync1h1'	mRNA	10.01	7.6	7.17	5.71	7.18	7.4	8.12	8.49	7.6225	7.7975	-0.0873002	0.000256927	04145///Phagosome+++04962///Vasopressin-regulated water reabsorption+++05132///Salmonella infection	H00264///Charcot-Marie-Tooth disease+++H00455///Spinal muscular atrophy+++H00773///Autosomal dominant intellectual developmental disorder
13434	'Trdmt1'	mRNA	0.54	0.33	0.24	0.05	0.3	0.26	0.48	0.91	0.29	0.4875	-0.634243	0.0120192
13436	'Dnmt3b'	mRNA	0.23	0.3	0.12	0.01	0.26	0.11	0.28	0.42	0.165	0.2675	-0.764783	0.00658858	00270///Cysteine and methionine metabolism+++05206///MicroRNAs in cancer	H00087///Other humoral immunodeficiencies+++H00591///Facioscapulohumeral muscular dystrophy+++H02308///Immunodeficiency-centromeric instability-facial anomalies syndrome
13437	'Dnpep'	mRNA	32.64	28.31	27.13	24.76	25.93	26.97	21.83	28.1	28.21	25.7075	0.103381	0.0100303
13479	'Dpep1'	mRNA	2.26	1.68	1.13	1.17	0.77	1.03	1.12	0.93	1.56	0.9625	0.632247	8.06146e-05
13481	'Dpm2'	mRNA	18.84	21.02	19.29	16.47	20.75	18.81	25.03	21.57	18.905	21.54	-0.227818	0.00133635	00510///N-Glycan biosynthesis+++00563///Glycosylphosphatidylinositol (GPI)-anchor biosynthesis	H00118///Congenital disorders of glycosylation type I
13482	'Dpp4'	mRNA	33.06	18.64	19.11	16.35	20.94	16.91	16.39	26.45	21.79	20.1725	0.0506283	0.0398549	04974///Protein digestion and absorption
13494	'Drg1'	mRNA	33.17	30.2	29.58	28.54	29.73	30.86	32.89	38.18	30.3725	32.915	-0.147349	0.000101089
13495	'Drg2'	mRNA	21.19	20.79	18.63	15.82	18.94	19.14	23.8	24.16	19.1075	21.51	-0.211978	2.03914e-06
13498	'Atn1'	mRNA	5.3	2.68	2.66	1.91	2.38	1.83	2.16	3.8	3.1375	2.5425	0.241023	0.00105079		H00060///Dentatorubropallidoluysian atrophy (DRPLA)
13506	'Dsc2'	mRNA	21.39	10.59	8.97	10.57	12.59	8.05	8.74	13.27	12.88	10.6625	0.207921	3.439e-09	05412///Arrhythmogenic right ventricular cardiomyopathy	H00293///Arrhythmogenic right ventricular cardiomyopathy
13511	'Dsg2'	mRNA	25.92	15.01	12.04	6.83	13.34	8.56	9.35	21.09	14.95	13.085	0.126674	1.02667e-05	05412///Arrhythmogenic right ventricular cardiomyopathy	H00293///Arrhythmogenic right ventricular cardiomyopathy+++H00294///Dilated cardiomyopathy
13518	'Dst'	mRNA	6.17	3.01	2.49	1.72	2.57	1.69	1.94	3.7	3.3475	2.475	0.362953	8.33609e-25		H00265///Hereditary sensory and autonomic neuropathy
13527	'Dtna'	mRNA	0.04	0.05	0.01	0.05	0	0	0.02	0.02	0.0375	0.01	1.75878	0.0436459
13528	'Dtnb'	mRNA	8.17	5.41	7.59	6.12	7.22	5.94	4.26	4.88	6.8225	5.575	0.26732	4.48832e-08
13542	'Dvl1'	mRNA	22.1	15.28	15.16	15.21	16	16.59	18.36	19.59	16.9375	17.635	-0.10543	0.00195121	04150///mTOR signaling pathway+++04310///Wnt signaling pathway+++04330///Notch signaling pathway+++04390///Hippo signaling pathway+++04550///Signaling pathways regulating pluripotency of stem cells+++04916///Melanogenesis+++04934///Cushing syndrome+++05010///Alzheimer disease+++05022///Pathways of neurodegeneration - multiple diseases+++05165///Human papillomavirus infection+++05200///Pathways in…	H00485///Robinow syndrome
13543	'Dvl2'	mRNA	2.86	1.83	1.81	1.85	1.75	1.72	1.38	2.08	2.0875	1.7325	0.222861	0.0427194	04150///mTOR signaling pathway+++04310///Wnt signaling pathway+++04330///Notch signaling pathway+++04390///Hippo signaling pathway+++04550///Signaling pathways regulating pluripotency of stem cells+++04916///Melanogenesis+++04934///Cushing syndrome+++05010///Alzheimer disease+++05022///Pathways of neurodegeneration - multiple diseases+++05165///Human papillomavirus infection+++05200///Pathways in…	H00485///Robinow syndrome
13544	'Dvl3'	mRNA	6.16	2.97	2.66	2.1	2.45	2.19	2.33	3.69	3.4725	2.665	0.31892	2.85548e-06	04150///mTOR signaling pathway+++04310///Wnt signaling pathway+++04330///Notch signaling pathway+++04390///Hippo signaling pathway+++04550///Signaling pathways regulating pluripotency of stem cells+++04916///Melanogenesis+++04934///Cushing syndrome+++05010///Alzheimer disease+++05022///Pathways of neurodegeneration - multiple diseases+++05165///Human papillomavirus infection+++05200///Pathways in…	H00485///Robinow syndrome
13549	'Dyrk1b'	mRNA	2.94	2.18	1.71	1.89	2.09	1.42	1.47	2.53	2.18	1.8775	0.224379	0.0134344		H00773///Autosomal dominant intellectual developmental disorder+++H01552///Down syndrome+++H02384///Abdominal obesity-metabolic syndrome
13555	'E2f1'	mRNA	0.72	0.69	0.68	0.56	0.5	0.41	0.22	0.42	0.6625	0.3875	0.740913	0.00091207	01522///Endocrine resistance+++04110///Cell cycle+++04137///Mitophagy - animal+++04218///Cellular senescence+++04934///Cushing syndrome+++05160///Hepatitis C+++05161///Hepatitis B+++05163///Human cytomegalovirus infection+++05165///Human papillomavirus infection+++05166///Human T-cell leukemia virus 1 infection+++05167///Kaposi sarcoma-associated herpesvirus infection+++05169///Epstein-Barr virus…
13560	'E4f1'	mRNA	2.67	2.87	2.69	2.14	3.1	3.08	2.88	2.49	2.5925	2.8875	-0.200075	0.0393061
13595	'Ebp'	mRNA	150.07	141.22	131.59	136.16	133.72	135.03	123.48	130.2	139.76	130.607	0.0625843	0.000355239	00100///Steroid biosynthesis	H01194///X-linked chondrodysplasia punctata+++H02248///MEND syndrome
13601	'Ecm1'	mRNA	117.76	112.13	75.97	66.95	52.63	71.73	106.28	47.15	93.2025	69.4475	0.34053	4.13569e-56		H00883///Lipoid proteinosis
13602	'Sparcl1'	mRNA	6.63	2.51	1.87	1.94	1.82	2.61	1.34	1.44	3.2375	1.8025	0.758779	4.19935e-15
13609	'S1pr1'	mRNA	14.16	10.25	11.02	6.34	10.14	7.64	7.35	9.62	10.4425	8.6875	0.211062	1.4272e-05	04068///FoxO signaling pathway+++04071///Sphingolipid signaling pathway+++04080///Neuroactive ligand-receptor interaction
13617	'Ednra'	mRNA	2.12	1.39	1.23	0.76	0.69	0.97	1.09	0.79	1.375	0.885	0.545375	2.42894e-05	04020///Calcium signaling pathway+++04022///cGMP-PKG signaling pathway+++04024///cAMP signaling pathway+++04080///Neuroactive ligand-receptor interaction+++04270///Vascular smooth muscle contraction+++04924///Renin secretion+++05200///Pathways in cancer	H02126///Mandibulofacial dysostosis with alopecia
13618	'Ednrb'	mRNA	4.77	1.53	1.72	1.26	1.15	1.59	2.18	1.39	2.32	1.5775	0.523176	6.59176e-08	04020///Calcium signaling pathway+++04022///cGMP-PKG signaling pathway+++04080///Neuroactive ligand-receptor interaction+++04916///Melanogenesis+++04926///Relaxin signaling pathway+++05200///Pathways in cancer	H00054///Nasopharyngeal cancer+++H00759///Waardenburg syndrome+++H00823///ABCD syndrome+++H00910///Hirschsprung disease
13619	'Phc1'	mRNA	1.02	0.5	0.35	0.64	0.55	0.34	0.42	0.54	0.6275	0.4625	0.381544	0.0343626		H00269///Primary microcephaly
13636	'Efna1'	mRNA	61.98	47.4	43.02	36.82	35.33	48.78	34.23	53.12	47.305	42.865	0.094971	0.00470368	04010///MAPK signaling pathway+++04014///Ras signaling pathway+++04015///Rap1 signaling pathway+++04151///PI3K-Akt signaling pathway+++04360///Axon guidance+++05206///MicroRNAs in cancer
13639	'Efna4'	mRNA	0.05	0	0.04	0.12	0	0	0	0	0.0525	0	3.34374	0.0393228	04010///MAPK signaling pathway+++04014///Ras signaling pathway+++04015///Rap1 signaling pathway+++04151///PI3K-Akt signaling pathway+++04360///Axon guidance+++05206///MicroRNAs in cancer
13640	'Efna5'	mRNA	1.2	0.64	0.5	0.32	0.85	0.49	0.61	1.37	0.665	0.83	-0.393224	0.00268876	04010///MAPK signaling pathway+++04014///Ras signaling pathway+++04015///Rap1 signaling pathway+++04151///PI3K-Akt signaling pathway+++04360///Axon guidance+++05206///MicroRNAs in cancer
13649	'Egfr'	mRNA	55.07	54.12	46.54	45.87	45.67	35.18	49.22	88.7	50.4	54.6925	-0.175422	1.99198e-24	01521///EGFR tyrosine kinase inhibitor resistance+++01522///Endocrine resistance+++04010///MAPK signaling pathway+++04012///ErbB signaling pathway+++04013///MAPK signaling pathway - fly+++04014///Ras signaling pathway+++04015///Rap1 signaling pathway+++04020///Calcium signaling pathway+++04066///HIF-1 signaling pathway+++04068///FoxO signaling pathway+++04072///Phospholipase D signaling pathway++…	H00014///Non-small cell lung cancer+++H00016///Oral cancer+++H00017///Esophageal cancer+++H00022///Bladder cancer+++H00028///Choriocarcinoma+++H00030///Cervical cancer+++H00031///Breast cancer+++H00042///Glioma+++H00055///Laryngeal cancer+++H01508///Salivary gland cancer+++H01559///Oropharyngeal cancer+++H02467///Neonatal inflammatory skin and bowel disease
13653	'Egr1'	mRNA	3.62	0.32	0.68	0.64	0.54	0.85	0.62	0.43	1.315	0.61	0.934351	4.86823e-09	04371///Apelin signaling pathway+++04912///GnRH signaling pathway+++04928///Parathyroid hormone synthesis, secretion and action+++04933///AGE-RAGE signaling pathway in diabetic complications+++05020///Prion disease+++05166///Human T-cell leukemia virus 1 infection
13661	'Ehf'	mRNA	0.29	0.1	0.13	0.12	0.07	0.09	0.14	0.06	0.16	0.09	0.713691	0.0443398
13663	'Ei24'	mRNA	98.96	62.91	71.99	53.51	70.37	59.99	70.26	94.31	71.8425	73.7325	-0.0865288	4.34095e-05	04115///p53 signaling pathway
13664	'Eif1a'	mRNA	30.43	23.06	27.73	17.42	21.43	25.83	22.51	32.72	24.66	25.6225	-0.0974315	0.00150834
13665	'Eif2s1'	mRNA	13.07	12.39	10.34	8.83	10.54	10.8	11.79	13.15	11.1575	11.57	-0.0964369	0.0263572	04140///Autophagy - animal+++04141///Protein processing in endoplasmic reticulum+++04210///Apoptosis+++04932///Non-alcoholic fatty liver disease+++05010///Alzheimer disease+++05012///Parkinson disease+++05014///Amyotrophic lateral sclerosis+++05020///Prion disease+++05022///Pathways of neurodegeneration - multiple diseases+++05160///Hepatitis C+++05162///Measles+++05164///Influenza A+++05168///He…
13666	'Eif2ak3'	mRNA	7.81	3.61	4.1	3.05	3.27	3.26	2.34	5.77	4.6425	3.66	0.315232	4.06859e-07	04137///Mitophagy - animal+++04140///Autophagy - animal+++04141///Protein processing in endoplasmic reticulum+++04210///Apoptosis+++04214///Apoptosis - fly+++04932///Non-alcoholic fatty liver disease+++05010///Alzheimer disease+++05012///Parkinson disease+++05014///Amyotrophic lateral sclerosis+++05020///Prion disease+++05022///Pathways of neurodegeneration - multiple diseases+++05160///Hepatitis…	H00512///Permanent neonatal diabetes mellitus+++H00766///Wolcott-Rallison syndrome
13667	'Eif2b4'	mRNA	23.87	27.86	23.97	25.9	28.33	27.64	34.41	26.39	25.4	29.1925	-0.231171	1.65641e-09	05168///Herpes simplex virus 1 infection	H00869///Leukoencephalopathy with vanishing white matter
13669	'Eif3a'	mRNA	36.91	21.27	21.48	18.48	23.42	18.72	17.01	27.12	24.535	21.5675	0.130907	2.69059e-08
13681	'Eif4a1'	mRNA	187.19	168.92	162.53	153.37	157.85	160.08	162.66	191.29	168.002	167.97	-0.0346375	0.0214522
13682	'Eif4a2'	mRNA	126.58	93.79	98.51	84.5	92.02	82.2	63.64	91.41	100.845	82.3175	0.250512	2.14731e-44
13684	'Eif4e'	mRNA	37.37	26.48	26.29	23.01	25.61	25.95	29.63	34.8	28.2875	28.9975	-0.106155	0.00303343	01521///EGFR tyrosine kinase inhibitor resistance+++04066///HIF-1 signaling pathway+++04150///mTOR signaling pathway+++04151///PI3K-Akt signaling pathway+++04211///Longevity regulating pathway+++04910///Insulin signaling pathway	H02111///Autism
13688	'Eif4ebp2'	mRNA	69.49	20.89	15.71	9.95	20.23	12.17	6.77	30.68	29.01	17.4625	0.630026	1.26869e-47	04213///Longevity regulating pathway - multiple species
13690	'Eif4g2'	mRNA	81.1	54.61	51.91	42.1	49.83	48.71	48.48	70.35	57.43	54.3425	0.0278833	0.0226413	05416///Viral myocarditis	H00057///Parkinson disease
13710	'Elf3'	mRNA	0.21	0.28	0.14	0.06	0.28	0.13	0.23	0.74	0.1725	0.345	-1.01566	0.0093963
13713	'Elk3'	mRNA	1.37	0.51	0.73	0.68	0.62	0.75	0.48	0.58	0.8225	0.6075	0.373525	0.0129816
13714	'Elk4'	mRNA	3.87	1.36	1.07	0.77	1.17	0.84	0.69	2.04	1.7675	1.185	0.448292	2.76297e-05	04010///MAPK signaling pathway+++05166///Human T-cell leukemia virus 1 infection+++05202///Transcriptional misregulation in cancer	H00024///Prostate cancer
13716	'Ell'	mRNA	16.7	12.09	10.79	7.96	11.25	10.51	10.95	16.25	11.885	12.24	-0.0952432	0.0262309
13717	'Eln'	mRNA	0.4	0.23	0.24	0.19	0.09	0.16	0.24	0.16	0.265	0.1625	0.656529	0.0268106	04974///Protein digestion and absorption	H00553///Congenital supravalvar aortic stenosis+++H00557///Cutis laxa+++H01439///Williams-Beuren syndrome
13726	'Emd'	mRNA	13.59	13.33	10.3	10.7	12.6	12.43	12.59	14.64	11.98	13.065	-0.166345	0.00626325	05410///Hypertrophic cardiomyopathy+++05412///Arrhythmogenic right ventricular cardiomyopathy+++05414///Dilated cardiomyopathy	H00563///Emery-Dreifuss muscular dystrophy
13731	'Emp2'	mRNA	4.83	3.28	3.17	3.36	3.46	2.34	2.92	3.05	3.66	2.9425	0.266786	0.000541031
13803	'Enc1'	mRNA	3.07	1.21	1.21	0.6	1.15	1.01	1.36	3.61	1.5225	1.7825	-0.303621	0.00141296
13804	'Endog'	mRNA	34.86	45.85	51.91	58.85	44.43	55.32	71.91	40.88	47.8675	53.135	-0.175639	8.10951e-06	04210///Apoptosis
13806	'Eno1'	mRNA	178.32	144.3	157.94	136.26	147.81	141.49	186.97	174.04	154.205	162.577	-0.11871	1.32305e-13	00010///Glycolysis / Gluconeogenesis+++01200///Carbon metabolism+++01230///Biosynthesis of amino acids+++03018///RNA degradation+++04066///HIF-1 signaling pathway	H00069///Glycogen storage disease+++H01762///Muscle glycogen storage disease+++H01953///Glycogen storage disease type XIII
13807	'Eno2'	mRNA	0.11	0.09	0.12	0.03	0.02	0	0	0.05	0.0875	0.0175	2.13729	0.00884831	00010///Glycolysis / Gluconeogenesis+++01200///Carbon metabolism+++01230///Biosynthesis of amino acids+++03018///RNA degradation+++04066///HIF-1 signaling pathway	H00069///Glycogen storage disease+++H01762///Muscle glycogen storage disease+++H01953///Glycogen storage disease type XIII
13809	'Enpep'	mRNA	21.23	12.39	8.1	8.45	10.12	8.77	8.44	17.92	12.5425	11.3125	0.0880593	0.0163896	04614///Renin-angiotensin system
13819	'Epas1'	mRNA	36.81	21	18.06	11.29	16.29	17.18	12.13	23.42	21.79	17.255	0.265326	9.83463e-26	05200///Pathways in cancer+++05211///Renal cell carcinoma	H00236///Congenital polycythemia+++H01510///Malignant paraganglioma
13821	'Epb41l1'	mRNA	0.64	0.28	0.31	0.27	0.2	0.11	0.24	0.35	0.375	0.225	0.637803	0.000849248		H00773///Autosomal dominant intellectual developmental disorder
13824	'Epb41l4a'	mRNA	0.21	0.16	0.09	0.12	0.1	0.06	0	0.09	0.145	0.0625	1.07626	0.0224133
13836	'Epha2'	mRNA	5.82	5.75	2.84	2.5	5.31	2.17	5.63	7.64	4.2275	5.1875	-0.360503	1.39979e-08	04010///MAPK signaling pathway+++04014///Ras signaling pathway+++04015///Rap1 signaling pathway+++04151///PI3K-Akt signaling pathway+++04360///Axon guidance	H01202///Cataract
13837	'Epha3'	mRNA	0.08	0.01	0.04	0.01	0.01	0.01	0.01	0	0.035	0.0075	2.02181	0.0152093	04360///Axon guidance
13841	'Epha7'	mRNA	0.47	0.16	0.17	0.12	0.15	0.08	0.11	0.1	0.23	0.11	0.893489	0.000479692	04360///Axon guidance
13849	'Ephx1'	mRNA	670.12	447.54	641.33	608.03	668.01	383.36	502.34	474.6	591.755	507.077	0.188479	9.84494e-104	00980///Metabolism of xenobiotics by cytochrome P450+++04976///Bile secretion+++05204///Chemical carcinogenesis - DNA adducts+++05207///Chemical carcinogenesis - receptor activation+++05208///Chemical carcinogenesis - reactive oxygen species	H01935///Familial hypercholanemia
13850	'Ephx2'	mRNA	708	643.9	529.82	506.58	634.82	595.28	614.73	704.28	597.075	637.278	-0.131772	1.32711e-69	00590///Arachidonic acid metabolism+++04146///Peroxisome+++05207///Chemical carcinogenesis - receptor activation+++05208///Chemical carcinogenesis - reactive oxygen species	H00155///Familial hypercholesterolemia
13858	'Eps15'	mRNA	7.92	4.28	6.02	4.46	4.46	4.36	4.88	5.8	5.67	4.875	0.193244	0.000165649	04144///Endocytosis
13860	'Eps8'	mRNA	0.69	0.39	0.24	0.17	0.18	0.21	0.25	0.21	0.3725	0.2125	0.68621	0.00600802		H00605///Deafness, autosomal recessive+++H00786///Hypotrichosis+++H00858///Marie-Unna hereditary hypotrichosis
13867	'Erbb3'	mRNA	39.82	21.09	15.74	16.09	22.36	13.62	16.82	30.85	23.185	20.9125	0.0840777	0.00017091	01521///EGFR tyrosine kinase inhibitor resistance+++04010///MAPK signaling pathway+++04012///ErbB signaling pathway+++04020///Calcium signaling pathway+++04151///PI3K-Akt signaling pathway+++05205///Proteoglycans in cancer+++05206///MicroRNAs in cancer	H00408///Type 1 diabetes mellitus+++H00865///Lethal congenital contractural syndrome
13872	'Ercc3'	mRNA	9.55	6.89	5.42	5.19	5.61	5.57	7.79	9.64	6.7625	7.1525	-0.137791	0.0237897	03022///Basal transcription factors+++03420///Nucleotide excision repair	H00403///Disorders of nucleotide excision repair+++H00866///Trichothiodystrophy+++H01428///Xeroderma pigmentosum
13874	'Ereg'	mRNA	0.07	0.03	0.01	0.03	0	0	0.01	0.02	0.035	0.0075	2.19174	0.026918	04010///MAPK signaling pathway+++04012///ErbB signaling pathway+++04151///PI3K-Akt signaling pathway+++05210///Colorectal cancer	H00020///Colorectal cancer
13885	'Esd'	mRNA	215.94	189.49	195.26	185.98	205.41	184.04	210.87	209.79	196.667	202.528	-0.108016	1.28414e-13	01200///Carbon metabolism
13897	'Ces1e'	mRNA	159.92	109.87	108.82	98.56	99.19	100.58	54.58	91.21	119.293	86.39	0.418719	2.22972e-114	00983///Drug metabolism - other enzymes
13909	'Ces3b'	mRNA	117.11	118.59	104.18	109.46	90.68	111.1	98.22	115.38	112.335	103.845	0.090557	4.04844e-07
13982	'Esr1'	mRNA	5.87	4.01	2.52	1.82	1.83	1.91	3.5	7.99	3.555	3.8075	-0.136171	0.0117862	01522///Endocrine resistance+++04915///Estrogen signaling pathway+++04917///Prolactin signaling pathway+++04919///Thyroid hormone signaling pathway+++04961///Endocrine and other factor-regulated calcium reabsorption+++05200///Pathways in cancer+++05205///Proteoglycans in cancer+++05207///Chemical carcinogenesis - receptor activation+++05224///Breast cancer	H00031///Breast cancer+++H01730///Myocardial infarction+++H02061///Estrogen resistance syndrome
13998	'Fgd6'	mRNA	7.96	4.06	2.74	2.76	3.4	2.86	2.54	6.12	4.38	3.73	0.125376	0.00627837
13999	'Gm14288'	mRNA	42.12	34.75	35.11	27.05	25.62	25.4	26.68	33.17	34.7575	27.7175	0.273678	0.0107846
14004	'Chchd2'	mRNA	860.27	1057.14	937.09	983.36	849	978.72	1152.21	909.84	959.465	972.442	-0.0525102	9.54402e-08		H00057///Parkinson disease
14030	'Ewsr1'	mRNA	30.13	22.47	21.21	16.06	20.85	19.01	24.12	28.96	22.4675	23.235	-0.0976144	0.00574001	05202///Transcriptional misregulation in cancer
14043	'Ext2'	mRNA	19.08	15.33	12.91	10.42	13.82	11.64	15.66	19.4	14.435	15.13	-0.118885	0.00306165	00534///Glycosaminoglycan biosynthesis - heparan sulfate / heparin	H00122///Multiple exostoses+++H00493///Heparan sulfate proteoglycan gene defects
140481	'Man2a2'	mRNA	8.94	3.14	5.01	3.78	4.98	3.64	1.82	3.93	5.2175	3.5925	0.476709	3.95115e-23	00510///N-Glycan biosynthesis+++00513///Various types of N-glycan biosynthesis
140482	'Zfp358'	mRNA	7.37	6.5	7.55	6.61	5.15	4.84	4.52	7.29	7.0075	5.45	0.344187	5.68963e-06
140492	'Kcnn2'	mRNA	26.53	21.66	24.39	20.16	24.07	21.75	17.29	19.99	23.185	20.775	0.217553	3.06078e-07	04726///Serotonergic synapse+++04911///Insulin secretion+++04929///GnRH secretion+++04976///Bile secretion
140559	'Igsf8'	mRNA	6.13	5.66	6.22	5.86	4.87	5.99	3.78	4.65	5.9675	4.8225	0.277303	0.000233125
140577	'Ankrd6'	mRNA	0.16	0.07	0.11	0.05	0.04	0.08	0.03	0.03	0.0975	0.045	1.07626	0.0224133
14058	'F10'	mRNA	247.82	242.41	223.79	239.6	234.28	242.93	269.53	287.4	238.405	258.535	-0.147829	3.49825e-45	04610///Complement and coagulation cascades	H02257///Factor X deficiency
14060	'F13b'	mRNA	135.49	74.27	64.49	52.84	70.98	62.17	51.06	113.8	81.7725	74.5025	0.0773136	7.50672e-05	04610///Complement and coagulation cascades+++05171///Coronavirus disease - COVID-19	H00945///Factor XIII deficiency
14062	'F2r'	mRNA	5.5	2.19	1.72	1.44	1.41	1.93	1.66	1.94	2.7125	1.735	0.5356	3.85416e-08	04015///Rap1 signaling pathway+++04020///Calcium signaling pathway+++04024///cAMP signaling pathway+++04072///Phospholipase D signaling pathway+++04080///Neuroactive ligand-receptor interaction+++04151///PI3K-Akt signaling pathway+++04610///Complement and coagulation cascades+++04611///Platelet activation+++04810///Regulation of actin cytoskeleton+++05130///Pathogenic Escherichia coli infection++…
14067	'F5'	mRNA	127.51	60.43	56.92	48.52	70.35	53.9	40.28	79.87	73.345	61.1	0.194572	1.5611e-64	04610///Complement and coagulation cascades	H00220///Factor V deficiency+++H00223///Inherited thrombophilia+++H01433///Budd-Chiari syndrome
14068	'F7'	mRNA	83.93	83.8	65.81	64.33	74	71.53	86.46	112.85	74.4675	86.21	-0.244318	1.25711e-28	04610///Complement and coagulation cascades	H01730///Myocardial infarction+++H02256///Factor VII deficiency
14070	'F8a'	mRNA	2.71	2.83	1.99	2.62	2.41	3.05	3.43	3.1	2.5375	2.9975	-0.279189	0.00524158
14071	'F9'	mRNA	105.75	69.39	71.63	57.27	77.43	65.75	68.19	112.14	76.01	80.8775	-0.128675	1.30618e-12	04610///Complement and coagulation cascades	H00219///Hemophilia+++H00223///Inherited thrombophilia
14073	'Faah'	mRNA	57.75	45.24	46.42	37.98	47.7	39.46	47.5	54.76	46.8475	47.355	-0.0592359	0.00205682	04361///Axon regeneration+++04723///Retrograde endocannabinoid signaling
140740	'Sec63'	mRNA	30.2	22.41	24.6	19.86	23.23	21.85	18.6	26.1	24.2675	22.445	0.0785478	0.000259383	03060///Protein export+++04141///Protein processing in endoplasmic reticulum	H00545///Polycystic liver disease
140742	'Sesn1'	mRNA	6.88	4.68	3.72	3.5	2.7	3.2	2.77	4.12	4.695	3.1975	0.467385	4.58749e-09	04115///p53 signaling pathway+++04211///Longevity regulating pathway
140780	'Bmp2k'	mRNA	1.45	0.63	0.6	0.47	0.66	0.51	0.29	0.95	0.7875	0.6025	0.287707	0.00679443	05202///Transcriptional misregulation in cancer
140781	'Myh7'	mRNA	0.01	0.05	0	0	0	0	0	0	0.015	0	3.60678	0.0199882	04022///cGMP-PKG signaling pathway+++04260///Cardiac muscle contraction+++04261///Adrenergic signaling in cardiomyocytes+++04919///Thyroid hormone signaling pathway+++05410///Hypertrophic cardiomyopathy+++05414///Dilated cardiomyopathy+++05416///Viral myocarditis	H00292///Hypertrophic cardiomyopathy+++H00294///Dilated cardiomyopathy+++H00546///Atrial septal defect+++H00594///Distal myopathy+++H00656///Scapuloperoneal myopathy+++H00703///Myosin storage myopathy+++H00729///Sick sinus syndrome+++H01216///Left ventricular noncompaction+++H01977///Laing distal myopathy
14079	'Fabp2'	mRNA	153.1	230.32	157.62	113.4	179.39	163.04	410.48	256.15	163.61	252.265	-0.677279	4.52997e-236	03320///PPAR signaling pathway+++04975///Fat digestion and absorption
140792	'Colec12'	mRNA	21.37	13.18	11.24	9.47	12.22	9.98	10.33	15.14	13.815	11.9175	0.14848	0.000203764	04145///Phagosome
14080	'Fabp1'	mRNA	11174.1	12213.7	10043	8962.82	10861	10140.2	13140.9	10957.8	10598.4	11275	-0.140231	5.86934e-197	03320///PPAR signaling pathway+++04936///Alcoholic liver disease+++04975///Fat digestion and absorption
14081	'Acsl1'	mRNA	526.76	287.59	217.55	165.24	311.84	207.11	256.65	419.36	299.285	298.74	-0.0656431	2.3522e-17	00061///Fatty acid biosynthesis+++00071///Fatty acid degradation+++01212///Fatty acid metabolism+++03320///PPAR signaling pathway+++04146///Peroxisome+++04216///Ferroptosis+++04714///Thermogenesis+++04920///Adipocytokine signaling pathway	H00480///X-linked mental retardation
14084	'Faf1'	mRNA	11.04	8.46	7.43	7.94	7.55	6.6	7.1	8.07	8.7175	7.33	0.204285	2.19324e-06	04217///Necroptosis+++04624///Toll and Imd signaling pathway
14085	'Fah'	mRNA	588.3	562.33	478.94	442.07	538.42	465.55	640.4	594.53	517.91	559.725	-0.156684	9.17732e-64	00350///Tyrosine metabolism	H00165///Tyrosinemia
14088	'Fancc'	mRNA	1.14	1.03	1.18	0.94	1.16	0.93	1.84	1.43	1.0725	1.34	-0.376448	0.00931513	03460///Fanconi anemia pathway	H00238///Fanconi anemia
140917	'Dclre1b'	mRNA	1.9	1.27	0.79	0.94	1.26	0.92	0.9	0.79	1.225	0.9675	0.264063	0.0271293
14102	'Fas'	mRNA	13.28	16.8	11.97	11.57	18.29	16.68	17.99	20.92	13.405	18.47	-0.487877	5.44621e-18	01524///Platinum drug resistance+++04010///MAPK signaling pathway+++04060///Cytokine-cytokine receptor interaction+++04115///p53 signaling pathway+++04210///Apoptosis+++04217///Necroptosis+++04650///Natural killer cell mediated cytotoxicity+++04668///TNF signaling pathway+++04932///Non-alcoholic fatty liver disease+++04936///Alcoholic liver disease+++04940///Type I diabetes mellitus+++05010///Alz…	H00005///Chronic lymphocytic leukemia+++H00007///Hodgkin lymphoma+++H00009///Adult T-cell leukemia+++H00017///Esophageal cancer+++H00108///Autoimmune lymphoproliferative syndromes+++H01463///Mycosis fungoides
14104	'Fasn'	mRNA	11.27	7.09	7.93	5.47	7.08	6.19	6.42	15.71	7.94	8.85	-0.191264	2.02536e-11	00061///Fatty acid biosynthesis+++01212///Fatty acid metabolism+++04152///AMPK signaling pathway+++04910///Insulin signaling pathway+++04936///Alcoholic liver disease
14107	'Fat1'	mRNA	1.79	0.85	0.73	0.49	1.01	0.48	0.55	1.31	0.965	0.8375	0.142747	0.0417561		H00063///Spinocerebellar ataxia (SCA)
14109	'Fau'	mRNA	1051.63	1142.76	1176.79	1512.19	1139.85	1533.57	1339.53	942.6	1220.84	1238.89	-0.0575434	2.6609e-05	03010///Ribosome+++05171///Coronavirus disease - COVID-19
14118	'Fbn1'	mRNA	0.28	0.14	0.08	0.09	0.07	0.09	0.1	0.11	0.1475	0.0925	0.590656	0.0133317	04350///TGF-beta signaling pathway	H00653///Marfan syndrome+++H00661///MASS phenotype+++H00662///Ectopia lentis+++H00673///Weill-Marchesani syndrome+++H00900///Geleophysic dysplasia+++H01173///Stiff skin syndrome+++H02228///Acromicric dysplasia
14121	'Fbp1'	mRNA	1512.02	1345.36	1106.58	1081.13	1241.91	1228.34	1152.93	1678.16	1261.27	1325.34	-0.107997	1.5754e-66	00010///Glycolysis / Gluconeogenesis+++00030///Pentose phosphate pathway+++00051///Fructose and mannose metabolism+++01200///Carbon metabolism+++04152///AMPK signaling pathway+++04910///Insulin signaling pathway+++04922///Glucagon signaling pathway	H00114///Fructose-1,6-bisphosphatase deficiency
14123	'Fbrs'	mRNA	6.72	4.82	4.23	2.9	3.27	3.42	4.24	5.23	4.6675	4.04	0.140684	0.0157841
14129	'Fcgr1'	mRNA	1.92	3.96	2.25	1.48	0.93	2.02	1.58	2.15	2.4025	1.67	0.500276	1.34273e-05	04145///Phagosome+++04380///Osteoclast differentiation+++04613///Neutrophil extracellular trap formation+++04640///Hematopoietic cell lineage+++04666///Fc gamma R-mediated phagocytosis+++05140///Leishmaniasis+++05150///Staphylococcus aureus infection+++05152///Tuberculosis+++05202///Transcriptional misregulation in cancer+++05221///Acute myeloid leukemia+++05322///Systemic lupus erythematosus
14130	'Fcgr2b'	mRNA	15.08	6.89	9.96	11.71	10.48	11.88	8.24	6.97	10.91	9.3925	0.154575	0.034316	04145///Phagosome+++04380///Osteoclast differentiation+++04662///B cell receptor signaling pathway+++04666///Fc gamma R-mediated phagocytosis+++05150///Staphylococcus aureus infection+++05152///Tuberculosis+++05162///Measles	H00080///Systemic lupus erythematosus
14132	'Fcgrt'	mRNA	174.19	154.01	155.72	152.87	140.76	159.95	171.1	167.83	159.197	159.91	-0.0445062	0.00584021
14133	'Fcna'	mRNA	37.03	35.42	38.87	34.25	28.51	53.56	28.97	18.89	36.3925	32.4825	0.114056	0.0054563		H00105///Mannose-binding lectin pathway component defects
14137	'Fdft1'	mRNA	40.33	30.97	43.23	38.14	39.28	37.99	28.33	26.08	38.1675	32.92	0.179177	1.45276e-12	00100///Steroid biosynthesis
14149	'Fdxr'	mRNA	10.97	9.06	10.1	7.99	8.63	9.35	17.73	11.71	9.53	11.855	-0.369484	7.17165e-10		H02339///Auditory neuropathy
14151	'Fech'	mRNA	109.01	60.75	63.86	62.03	63.88	56.6	51.75	74.19	73.9125	61.605	0.20802	6.44521e-29	00860///Porphyrin metabolism+++01240///Biosynthesis of cofactors	H00201///Erythropoietic porphyria+++H01763///Porphyria
14154	'Fem1a'	mRNA	6	5.45	4.73	2.84	4.53	3.14	5.74	7.72	4.755	5.2825	-0.195394	7.40739e-06
14159	'Fes'	mRNA	1.68	2.05	2.09	1.57	1.45	1.79	1.76	1.04	1.8475	1.51	0.244206	0.0432577	04360///Axon guidance
14160	'Lgr5'	mRNA	0.86	0.66	0.47	0.34	0.63	0.33	0.27	0.47	0.5825	0.425	0.39429	0.0192159	04310///Wnt signaling pathway
14164	'Fgf1'	mRNA	67.19	58.16	33.92	21.25	41.7	43.53	63.85	86.29	45.13	58.8425	-0.404302	1.09386e-106	04010///MAPK signaling pathway+++04014///Ras signaling pathway+++04015///Rap1 signaling pathway+++04020///Calcium signaling pathway+++04151///PI3K-Akt signaling pathway+++04390///Hippo signaling pathway+++04810///Regulation of actin cytoskeleton+++05200///Pathways in cancer+++05218///Melanoma+++05224///Breast cancer+++05226///Gastric cancer
14169	'Fgf14'	mRNA	0.86	0.4	0.52	0.2	0.37	0.33	0.22	0.53	0.495	0.3625	0.369897	0.00295702	05017///Spinocerebellar ataxia	H00063///Spinocerebellar ataxia (SCA)
14194	'Fh1'	mRNA	221.56	169.74	136.32	195.87	158.93	164.51	162.16	181.44	180.873	166.76	0.0766815	1.89638e-06	00020///Citrate cycle (TCA cycle)+++00620///Pyruvate metabolism+++01200///Carbon metabolism+++04934///Cushing syndrome+++05200///Pathways in cancer+++05211///Renal cell carcinoma	H00021///Renal cell carcinoma+++H00804///Multiple cutaneous and uterine leiomyomata+++H01022///Diseases of the tricarboxylic acid cycle+++H01431///Cushing syndrome+++H01510///Malignant paraganglioma+++H01640///Uterine leiomyoma+++H02004///Fumarase deficiency+++H02049///Bilateral macronodular adrenal hyperplasia
14198	'Fhit'	mRNA	8.86	6.66	6.62	6.83	5.25	5.44	6.97	5.73	7.2425	5.8475	0.249105	0.043793	00230///Purine metabolism+++05222///Small cell lung cancer+++05223///Non-small cell lung cancer	H00013///Small cell lung cancer+++H00014///Non-small cell lung cancer
14199	'Fhl1'	mRNA	3.67	2.33	1.28	1.54	1.11	1.77	1.69	1.93	2.205	1.625	0.369298	0.00320879	04630///JAK-STAT signaling pathway	H00563///Emery-Dreifuss muscular dystrophy+++H00656///Scapuloperoneal myopathy+++H00657///Reducing body myopathy+++H00697///X-linked myopathy with postural muscle atrophy
14208	'Ppm1g'	mRNA	35.04	25.91	28.79	27.89	24.34	25.06	22.41	29.66	29.4075	25.3675	0.177988	2.45957e-07
14218	'Sh3pxd2a'	mRNA	1.6	1	0.96	0.69	0.96	0.86	0.68	1.07	1.0625	0.8925	0.195734	0.0153559		H01816///Frank-ter Haar syndrome
14219	'Ccn2'	mRNA	13.61	6.56	4.78	5.19	3.61	4.49	6.83	4.11	7.535	4.76	0.553732	2.09334e-15	04371///Apelin signaling pathway+++04390///Hippo signaling pathway
14221	'Fjx1'	mRNA	0	0.08	0	0.05	0	0	0	0	0.0325	0	3.34374	0.0393228	04391///Hippo signaling pathway - fly
14225	'Fkbp1a'	mRNA	34.92	28.92	27.16	25.52	25.77	27.49	32.87	40.11	29.13	31.56	-0.154195	5.45437e-05
14227	'Fkbp2'	mRNA	147.42	185.99	177.78	186.27	176.7	202.93	249.52	172.47	174.365	200.405	-0.236762	4.45714e-16
14228	'Fkbp4'	mRNA	141.41	159.1	141.22	132.56	164.03	141.55	144.76	124.86	143.572	143.8	-0.0376174	0.0113281	04915///Estrogen signaling pathway	H01646///Major depressive disorder
14229	'Fkbp5'	mRNA	69.58	53.12	50.54	30.08	36.97	50.51	47.06	70.48	50.83	51.255	-0.064534	0.00044816	04915///Estrogen signaling pathway	H01646///Major depressive disorder
14232	'Fkbp8'	mRNA	248.12	246.52	227.78	246.68	243.38	253	295.39	275.43	242.275	266.8	-0.168997	1.11432e-39
14245	'Lpin1'	mRNA	23.48	11.8	10	24.21	10.88	8.83	14	16.7	17.3725	12.6025	0.429776	2.36198e-51	00561///Glycerolipid metabolism+++00564///Glycerophospholipid metabolism+++04150///mTOR signaling pathway+++04936///Alcoholic liver disease	H01117///Chronic recurrent multifocal osteomyelitis+++H01290///Acute recurrent myoglobinuria
14248	'Flii'	mRNA	17.42	11.67	11.11	9.2	11.33	9.13	9.5	14.8	12.35	11.19	0.0936718	0.0123286
14251	'Flot1'	mRNA	13.69	11.32	13.45	10.72	13.81	12.86	17.5	19.29	12.295	15.865	-0.401904	5.18463e-13	04910///Insulin signaling pathway
14252	'Flot2'	mRNA	31.14	20.54	16.66	15.87	19.37	17.26	19.79	29.45	21.0525	21.4675	-0.0797116	0.0236759	04910///Insulin signaling pathway
14254	'Flt1'	mRNA	2.17	0.68	0.81	0.64	0.58	1.19	0.79	0.56	1.075	0.78	0.368616	0.00143524	04010///MAPK signaling pathway+++04014///Ras signaling pathway+++04015///Rap1 signaling pathway+++04020///Calcium signaling pathway+++04066///HIF-1 signaling pathway+++04151///PI3K-Akt signaling pathway+++04510///Focal adhesion+++05202///Transcriptional misregulation in cancer+++05323///Rheumatoid arthritis
14262	'Fmo3'	mRNA	14.21	2.83	5.67	1.95	3.08	2.37	6.12	8.51	6.165	5.02	0.180413	0.0246602	00982///Drug metabolism - cytochrome P450	H01234///Trimethylaminuria
14263	'Fmo5'	mRNA	634.76	413.36	338.58	307.02	395.56	350.48	405.47	621.49	423.43	443.25	-0.0378258	3.10703e-08	00982///Drug metabolism - cytochrome P450	H01234///Trimethylaminuria
14264	'Fmod'	mRNA	0.75	0.73	0.74	0.48	0.49	0.44	0.55	0.42	0.675	0.475	0.455909	0.0195037	04350///TGF-beta signaling pathway
14268	'Fn1'	mRNA	224.56	158.31	124.36	99.7	123.81	119.42	125.05	233.5	151.732	150.445	-0.0360681	1.32296e-06	04151///PI3K-Akt signaling pathway+++04510///Focal adhesion+++04512///ECM-receptor interaction+++04810///Regulation of actin cytoskeleton+++04933///AGE-RAGE signaling pathway in diabetic complications+++05100///Bacterial invasion of epithelial cells+++05135///Yersinia infection+++05146///Amoebiasis+++05165///Human papillomavirus infection+++05200///Pathways in cancer+++05205///Proteoglycans in ca…	H01260///Glomerulopathy with fibronectin deposits+++H02185///Spondylometaphyseal dysplasia
142682	'Zcchc14'	mRNA	7.56	3.48	4.01	2.15	3.71	2.8	2.68	4.4	4.3	3.3975	0.26298	5.12594e-07
142688	'Asb13'	mRNA	20.83	17.22	15.14	15.44	14.95	15.8	15.04	17.43	17.1575	15.805	0.0870552	0.0379434
14281	'Fos'	mRNA	2.42	0.52	0.69	0.59	0.35	0.89	0.21	0.48	1.055	0.4825	1.00994	4.47115e-06	01522///Endocrine resistance+++04010///MAPK signaling pathway+++04024///cAMP signaling pathway+++04210///Apoptosis+++04380///Osteoclast differentiation+++04620///Toll-like receptor signaling pathway+++04657///IL-17 signaling pathway+++04658///Th1 and Th2 cell differentiation+++04659///Th17 cell differentiation+++04660///T cell receptor signaling pathway+++04662///B cell receptor signaling pathway…
14282	'Fosb'	mRNA	0.4	0.04	0.03	0.02	0.09	0.05	0	0.02	0.1225	0.04	1.43685	0.00693679	04380///Osteoclast differentiation+++04657///IL-17 signaling pathway+++05030///Cocaine addiction+++05031///Amphetamine addiction+++05034///Alcoholism
14287	'Fpgs'	mRNA	61.18	50.67	35.76	30.44	59.02	36.56	45.99	85.15	44.5125	56.68	-0.390073	1.37593e-56	00790///Folate biosynthesis+++01240///Biosynthesis of cofactors+++01523///Antifolate resistance
14297	'Fxn'	mRNA	3.24	4.14	3.52	3.95	3.62	4.42	4.64	4.18	3.7125	4.215	-0.206806	0.00584925	00860///Porphyrin metabolism	H00067///Friedreich ataxia
14311	'Cidec'	mRNA	3.15	2.67	1.27	0.68	1.34	0.78	7.06	9.81	1.9425	4.7475	-1.35856	1.08955e-29
14312	'Brd2'	mRNA	43.48	29.83	28.36	24.41	28.04	28.69	22.62	33.7	31.52	28.2625	0.121416	4.64637e-06
14317	'Ftcd'	mRNA	163.31	135.18	108.11	106.13	116.77	117.3	139.64	165.65	128.183	134.84	-0.142261	1.62621e-20	00340///Histidine metabolism+++00670///One carbon pool by folate	H01262///Formiminotransferase deficiency
14319	'Fth1'	mRNA	2442.84	2306.56	3111.56	2773.45	2749.27	2386.09	2798.29	2019.24	2658.6	2488.22	0.0632638	5.93224e-27	04216///Ferroptosis+++04217///Necroptosis+++04978///Mineral absorption	H00211///Hemochromatosis
14325	'Ftl1'	mRNA	6523.46	5615.82	8205.36	8176.4	7484.16	6160.73	8033.38	6087.85	7130.26	6941.53	0.0120051	0.000565187	04216///Ferroptosis+++04217///Necroptosis+++04978///Mineral absorption	H00833///Neurodegeneration with brain iron accumulation+++H01779///Neuroferritinopathy+++H02204///Hereditary hyperferritinaemia-cataract syndrome
14360	'Fyn'	mRNA	1.43	0.72	1.05	1.16	0.73	1.29	0.84	0.62	1.09	0.87	0.283554	0.0473238	04071///Sphingolipid signaling pathway+++04072///Phospholipase D signaling pathway+++04360///Axon guidance+++04380///Osteoclast differentiation+++04510///Focal adhesion+++04520///Adherens junction+++04611///Platelet activation+++04650///Natural killer cell mediated cytotoxicity+++04660///T cell receptor signaling pathway+++04664///Fc epsilon RI signaling pathway+++04725///Cholinergic synapse+++05…
14362	'Fzd1'	mRNA	3.85	1.48	1.26	1.13	1.62	0.94	0.96	2.22	1.93	1.435	0.347353	0.000320539	04150///mTOR signaling pathway+++04310///Wnt signaling pathway+++04390///Hippo signaling pathway+++04550///Signaling pathways regulating pluripotency of stem cells+++04916///Melanogenesis+++04934///Cushing syndrome+++05010///Alzheimer disease+++05022///Pathways of neurodegeneration - multiple diseases+++05165///Human papillomavirus infection+++05200///Pathways in cancer+++05205///Proteoglycans in…	H00031///Breast cancer+++H00048///Hepatocellular carcinoma
14366	'Fzd4'	mRNA	12.19	4.92	3.95	3.42	5.98	3.3	2.83	7	6.12	4.7775	0.256315	5.66094e-09	04150///mTOR signaling pathway+++04310///Wnt signaling pathway+++04390///Hippo signaling pathway+++04550///Signaling pathways regulating pluripotency of stem cells+++04916///Melanogenesis+++04934///Cushing syndrome+++05010///Alzheimer disease+++05022///Pathways of neurodegeneration - multiple diseases+++05165///Human papillomavirus infection+++05200///Pathways in cancer+++05205///Proteoglycans in…	H00589///Familial exudative vitreoretinopathy
14367	'Fzd5'	mRNA	1.63	0.89	0.78	0.68	0.72	0.52	0.44	1.44	0.995	0.78	0.309037	0.0031063	04150///mTOR signaling pathway+++04310///Wnt signaling pathway+++04390///Hippo signaling pathway+++04550///Signaling pathways regulating pluripotency of stem cells+++04916///Melanogenesis+++04934///Cushing syndrome+++05010///Alzheimer disease+++05022///Pathways of neurodegeneration - multiple diseases+++05165///Human papillomavirus infection+++05200///Pathways in cancer+++05205///Proteoglycans in…
14370	'Fzd8'	mRNA	3.57	2.92	2.24	1.89	1.82	1.6	1.57	3.51	2.655	2.125	0.288642	0.00181708	04150///mTOR signaling pathway+++04310///Wnt signaling pathway+++04390///Hippo signaling pathway+++04550///Signaling pathways regulating pluripotency of stem cells+++04916///Melanogenesis+++04934///Cushing syndrome+++05010///Alzheimer disease+++05022///Pathways of neurodegeneration - multiple diseases+++05165///Human papillomavirus infection+++05200///Pathways in cancer+++05205///Proteoglycans in…
14373	'G0s2'	mRNA	140.95	274.45	124.47	106.35	240.42	148.36	316.88	251.17	161.555	239.208	-0.606434	7.84322e-152
14375	'Xrcc6'	mRNA	8.8	8.77	5.86	6.25	8.18	6.9	8.3	9.28	7.42	8.165	-0.167391	0.0113398	03450///Non-homologous end-joining
14388	'Gab1'	mRNA	5.47	2.96	2.59	2.48	2.5	2.14	2.3	3.55	3.375	2.6225	0.300856	1.88267e-05	01521///EGFR tyrosine kinase inhibitor resistance+++04012///ErbB signaling pathway+++04014///Ras signaling pathway+++04072///Phospholipase D signaling pathway+++04722///Neurotrophin signaling pathway+++05100///Bacterial invasion of epithelial cells+++05205///Proteoglycans in cancer+++05211///Renal cell carcinoma+++05225///Hepatocellular carcinoma+++05226///Gastric cancer	H00605///Deafness, autosomal recessive
14389	'Gab2'	mRNA	0.73	0.24	0.23	0.21	0.18	0.3	0.14	0.15	0.3525	0.1925	0.743712	0.000289082	04014///Ras signaling pathway+++04071///Sphingolipid signaling pathway+++04072///Phospholipase D signaling pathway+++04380///Osteoclast differentiation+++04664///Fc epsilon RI signaling pathway+++04666///Fc gamma R-mediated phagocytosis+++05220///Chronic myeloid leukemia
14390	'Gabpa'	mRNA	11.49	6.2	6.34	4.65	6.31	5.3	3.93	7.85	7.17	5.8475	0.241682	1.80824e-07
14391	'Gabpb1'	mRNA	2.7	1.85	1.87	1.77	2.57	1.99	2.14	2.09	2.0475	2.1975	-0.233456	0.0449766
14396	'Gabra3'	mRNA	0.68	0.8	0.43	0.31	0.28	0.41	0.6	0.32	0.555	0.4025	0.391047	0.0452821	04080///Neuroactive ligand-receptor interaction+++04723///Retrograde endocannabinoid signaling+++04727///GABAergic synapse+++04742///Taste transduction+++05032///Morphine addiction+++05033///Nicotine addiction	H00606///Early infantile epileptic encephalopathy+++H00808///Idiopathic generalized epilepsies+++H01611///Alcohol dependence+++H02215///Childhood absence epilepsy+++H02217///Juvenile myoclonic epilepsy
14411	'Slc6a12'	mRNA	42.51	37.15	29.82	27.01	32.25	28.28	43.02	49	34.1225	38.1375	-0.188492	3.8227e-11	04721///Synaptic vesicle cycle+++04727///GABAergic synapse
14412	'Slc6a13'	mRNA	151.35	105.82	173.2	157.47	151.49	137.9	119.94	113.76	146.96	130.773	0.18911	6.5624e-29	04721///Synaptic vesicle cycle+++04727///GABAergic synapse
14420	'Galc'	mRNA	3.35	1.61	1.89	2.06	1.77	1.99	1.15	2.44	2.2275	1.8375	0.231298	0.0131498	00600///Sphingolipid metabolism+++04142///Lysosome	H00135///Krabbe disease+++H00423///Sphingolipidosis
14421	'B4galnt1'	mRNA	62.45	56.83	48.84	41.13	58.64	40.73	50.7	64.86	52.3125	53.7325	-0.0658432	0.00608625	00604///Glycosphingolipid biosynthesis - ganglio series	H00266///Hereditary spastic paraplegia
14430	'Galt'	mRNA	22.36	25.02	22.88	20.68	23.52	22.97	27.85	22.37	22.735	24.1775	-0.123486	0.00228171	00052///Galactose metabolism+++00520///Amino sugar and nucleotide sugar metabolism+++01250///Biosynthesis of nucleotide sugars+++04917///Prolactin signaling pathway	H00070///Galactosemia+++H02008///Galactose-1P uridylyltransferase deficiency
14431	'Gamt'	mRNA	201.2	204.09	200.06	191.49	224.73	186.79	221.34	210.28	199.21	210.785	-0.114145	1.72851e-08	00260///Glycine, serine and threonine metabolism+++00330///Arginine and proline metabolism	H00834///Guanidinoacetate methyltransferase deficiency+++H00849///Cerebral creatine deficiency syndrome
14451	'Gas1'	mRNA	6.2	3.49	3.43	2.83	2.93	3.36	1.72	4.35	3.9875	3.09	0.315671	6.48218e-05	04340///Hedgehog signaling pathway
14456	'Gas6'	mRNA	27.54	27.17	24.05	23.37	36.47	25.8	27.53	35.57	25.5325	31.3425	-0.324435	2.97011e-26	01521///EGFR tyrosine kinase inhibitor resistance
14465	'Gata6'	mRNA	6.55	3.35	4	2.94	3.23	3.46	2.87	4.6	4.21	3.54	0.190608	0.0104238		H00546///Atrial septal defect+++H00547///Atrioventricular septal defect+++H00549///Tetralogy of Fallot+++H01736///Persistent truncus arteriosus+++H02198///Pancreatic agenesis and congenital heart disease
14469	'Gbp2'	mRNA	2.72	7.19	0.81	0.87	1.31	1.5	3.95	10.51	2.8975	4.3175	-0.582715	1.04074e-10	04621///NOD-like receptor signaling pathway
14470	'Rabac1'	mRNA	138.24	145.63	166	199.12	143.47	170.62	171.89	127.5	162.248	153.37	0.0551345	0.0273356
14473	'Gc'	mRNA	5924.01	4648.38	4960.51	4540.93	4942.75	4238.88	4001.37	6114.37	5018.46	4824.34	0.0265775	8.1236e-21
14489	'Mtpn'	mRNA	37.31	20.63	19.29	16.53	18.96	18.7	18.73	28.12	23.44	21.1275	0.0862197	0.00159923
14527	'Gcgr'	mRNA	134.95	138.12	129.98	128.06	114.6	143.16	183.97	137.55	132.778	144.82	-0.112264	9.99046e-11	04080///Neuroactive ligand-receptor interaction+++04922///Glucagon signaling pathway
14528	'Gch1'	mRNA	54.92	41.63	55.08	58.84	39.53	48.7	46.19	47.32	52.6175	45.435	0.183925	1.86721e-16	00790///Folate biosynthesis+++01240///Biosynthesis of cofactors	H00167///Phenylketonuria+++H00831///Primary dystonia
14533	'Bloc1s1'	mRNA	122.08	184.29	162.36	164.11	152.2	184.35	235.99	161.96	158.21	183.625	-0.249977	7.22561e-13
14536	'Nr6a1'	mRNA	2.07	1.05	0.75	0.94	0.99	0.85	0.86	1.07	1.2025	0.9425	0.260141	0.0102772
14555	'Gpd1'	mRNA	127.8	86.45	71.65	57	79.75	75.16	88.79	127.82	85.725	92.88	-0.174421	1.01751e-25	00564///Glycerophospholipid metabolism	H00728///Brugada syndrome
14569	'Gdi2'	mRNA	139.56	102.35	115.39	104.73	107.2	112.42	99.56	104.36	115.507	105.885	0.0808508	1.02543e-07		H00480///X-linked mental retardation
14579	'Gem'	mRNA	1.79	1.13	1.15	0.38	0.65	0.77	1.17	0.44	1.1125	0.7575	0.426797	0.0197007
14583	'Gfpt1'	mRNA	4.55	1.95	3.04	1.82	1.92	2.33	1.91	3.21	2.84	2.3425	0.217662	0.000643755	00250///Alanine, aspartate and glutamate metabolism+++00520///Amino sugar and nucleotide sugar metabolism+++01250///Biosynthesis of nucleotide sugars+++04931///Insulin resistance+++05415///Diabetic cardiomyopathy	H00770///Congenital myasthenic syndrome
14585	'Gfra1'	mRNA	69.67	49.49	37.37	29.97	41.88	33.8	37.5	60.56	46.625	43.435	0.0458579	0.0106778
14595	'B4galt1'	mRNA	18.11	13.85	10.82	10.41	16.43	17.73	15.39	20.62	13.2975	17.5425	-0.450321	5.46529e-40	00052///Galactose metabolism+++00510///N-Glycan biosynthesis+++00513///Various types of N-glycan biosynthesis+++00514///Other types of O-glycan biosynthesis+++00515///Mannose type O-glycan biosynthesis+++00533///Glycosaminoglycan biosynthesis - keratan sulfate+++00601///Glycosphingolipid biosynthesis - lacto and neolacto series	H00119///Congenital disorders of glycosylation type II
14600	'Ghr'	mRNA	267.25	180.89	179.45	160.65	172.44	173.43	113.61	181.29	197.06	160.192	0.20837	3.96281e-57	04060///Cytokine-cytokine receptor interaction+++04080///Neuroactive ligand-receptor interaction+++04151///PI3K-Akt signaling pathway+++04630///JAK-STAT signaling pathway+++04935///Growth hormone synthesis, secretion and action	H00155///Familial hypercholesterolemia+++H00254///Growth hormone deficiency+++H02037///Laron syndrome
14605	'Tsc22d3'	mRNA	96.66	71.12	82.23	66.7	58.06	69.79	75.82	86.12	79.1775	72.4475	0.128367	5.23852e-10
14612	'Gja4'	mRNA	4.14	2.25	3.92	2.33	2.63	7.83	5.5	1.73	3.16	4.4225	-0.574515	8.18469e-08
14618	'Gjb1'	mRNA	470.02	385.38	370.02	362.35	364.89	359.39	325.73	423.25	396.942	368.315	0.0708688	1.05866e-10		H00264///Charcot-Marie-Tooth disease
14619	'Gjb2'	mRNA	175.35	146.44	140.52	96.35	145.35	133.95	118.12	171.59	139.665	142.252	-0.0707477	8.20195e-07		H00604///Deafness, autosomal dominant+++H00605///Deafness, autosomal recessive+++H00706///Bart-Pumphrey syndrome+++H00712///KID/HID syndrome+++H00714///Vohwinkel syndrome+++H00716///Palmoplantar keratoderma with deafness
14628	'Ostm1'	mRNA	7.56	7.05	5.76	6.49	5.45	6.35	5.96	5.12	6.715	5.72	0.185833	0.00199475		H00436///Osteopetrosis
14629	'Gclc'	mRNA	109.89	59.02	60.07	45.71	93.95	53.94	44.98	105.26	68.6725	74.5325	-0.170301	2.82043e-23	00270///Cysteine and methionine metabolism+++00480///Glutathione metabolism+++01240///Biosynthesis of cofactors+++04212///Longevity regulating pathway - worm+++04216///Ferroptosis	H00668///Anemia due to disorders of glutathione metabolism+++H01730///Myocardial infarction
14635	'Galk1'	mRNA	63.01	60.6	68.77	72.47	65.53	78.86	81.42	58.66	66.2125	71.1175	-0.137826	2.46375e-07	00052///Galactose metabolism+++00520///Amino sugar and nucleotide sugar metabolism+++01250///Biosynthesis of nucleotide sugars	H00070///Galactosemia+++H02009///Galactokinase deficiency
14645	'Glul'	mRNA	298.52	311.7	292.95	199.17	268.85	259.82	325.62	248.24	275.585	275.632	-0.0505022	6.93739e-08	00220///Arginine biosynthesis+++00250///Alanine, aspartate and glutamate metabolism+++00630///Glyoxylate and dicarboxylate metabolism+++00910///Nitrogen metabolism+++01230///Biosynthesis of amino acids+++04217///Necroptosis+++04724///Glutamatergic synapse+++04727///GABAergic synapse	H00923///Congenital systemic glutamine deficiency+++H01400///Secondary hyperammonemia
14651	'Hagh'	mRNA	251.59	265.37	258.63	265.97	212.95	249.07	226.47	230.19	260.39	229.67	0.151649	2.18919e-20	00620///Pyruvate metabolism
14660	'Gls'	mRNA	1.2	0.43	0.51	0.47	0.47	0.7	0.37	0.39	0.6525	0.4825	0.354713	0.035026	00220///Arginine biosynthesis+++00250///Alanine, aspartate and glutamate metabolism+++00470///D-Amino acid metabolism+++04724///Glutamatergic synapse+++04727///GABAergic synapse+++04964///Proximal tubule bicarbonate reclamation+++05206///MicroRNAs in cancer+++05230///Central carbon metabolism in cancer	H00606///Early infantile epileptic encephalopathy
14661	'Glud1'	mRNA	547.34	350.89	384.57	344.37	372.1	341.28	282.79	420.78	406.793	354.238	0.154828	3.64014e-94	00220///Arginine biosynthesis+++00250///Alanine, aspartate and glutamate metabolism+++00910///Nitrogen metabolism+++01200///Carbon metabolism+++04217///Necroptosis+++04964///Proximal tubule bicarbonate reclamation	H01267///Familial hyperinsulinemic hypoglycemia+++H01400///Secondary hyperammonemia
14664	'Slc6a9'	mRNA	21.92	19.8	17.48	11.66	15.79	10.22	14.3	23.08	17.715	15.8475	0.120923	0.000694687	04721///Synaptic vesicle cycle	H00769///Hyperekplexia+++H02419///Glycine encephalopathy with normal serum glycine
14667	'Gm2a'	mRNA	30.87	21.16	25.63	24.98	23.44	21.35	24.4	25.42	25.66	23.6525	0.0777312	0.00191968	04142///Lysosome	H00124///GM2 gangliosidoses+++H00426///Gangliosidosis
14670	'Gnl1'	mRNA	16.31	14.77	15.66	15.39	13.06	14.17	15.01	12.26	15.5325	13.625	0.154307	0.000170224
14673	'Gna12'	mRNA	66.03	30.15	25.32	16.37	35.54	18.24	13.93	49.49	34.4675	29.3	0.166419	2.33834e-06	04010///MAPK signaling pathway+++04022///cGMP-PKG signaling pathway+++04071///Sphingolipid signaling pathway+++04072///Phospholipase D signaling pathway+++04270///Vascular smooth muscle contraction+++04361///Axon regeneration+++04730///Long-term depression+++04810///Regulation of actin cytoskeleton+++04928///Parathyroid hormone synthesis, secretion and action+++05130///Pathogenic Escherichia coli…	H02434///Diffuse large B-cell lymphoma, not otherwise specified
14674	'Gna13'	mRNA	15.72	10.81	11.43	9	8.67	10.65	9.96	11.66	11.74	10.235	0.19898	1.04393e-05	04022///cGMP-PKG signaling pathway+++04071///Sphingolipid signaling pathway+++04072///Phospholipase D signaling pathway+++04270///Vascular smooth muscle contraction+++04371///Apelin signaling pathway+++04611///Platelet activation+++04730///Long-term depression+++04810///Regulation of actin cytoskeleton+++04928///Parathyroid hormone synthesis, secretion and action+++05130///Pathogenic Escherichia …	H02434///Diffuse large B-cell lymphoma, not otherwise specified
14678	'Gnai2'	mRNA	51.67	39.25	35.28	32.83	38.07	34.85	41.49	47.14	39.7575	40.3875	-0.0686032	0.0157864	04015///Rap1 signaling pathway+++04022///cGMP-PKG signaling pathway+++04024///cAMP signaling pathway+++04062///Chemokine signaling pathway+++04071///Sphingolipid signaling pathway+++04261///Adrenergic signaling in cardiomyocytes+++04360///Axon guidance+++04371///Apelin signaling pathway+++04540///Gap junction+++04611///Platelet activation+++04670///Leukocyte transendothelial migration+++04713///C…	H00033///Adrenal carcinoma+++H01884///Auriculocondylar syndrome+++H02269///Familial ventricular tachycardia
14679	'Gnai3'	mRNA	38.38	25.48	24.24	23.29	24.33	24.43	22.65	30.8	27.8475	25.5525	0.0742124	0.00769293	04015///Rap1 signaling pathway+++04022///cGMP-PKG signaling pathway+++04024///cAMP signaling pathway+++04062///Chemokine signaling pathway+++04071///Sphingolipid signaling pathway+++04261///Adrenergic signaling in cardiomyocytes+++04360///Axon guidance+++04371///Apelin signaling pathway+++04540///Gap junction+++04611///Platelet activation+++04670///Leukocyte transendothelial migration+++04713///C…	H00033///Adrenal carcinoma+++H01884///Auriculocondylar syndrome+++H02269///Familial ventricular tachycardia
14685	'Gnat1'	mRNA	1.02	1.09	0.8	0.54	1.42	0.98	1.63	1.81	0.8625	1.46	-0.810632	9.5588e-07	04744///Phototransduction	H00787///Congenital stationary night blindness+++H00971///Achromatopsia
14687	'Gnaz'	mRNA	0.05	0	0	0	0.04	0.09	0.04	0	0.0125	0.0425	-2.14811	0.0301084	04730///Long-term depression
14688	'Gnb1'	mRNA	35.31	27.3	26.37	25.12	24.78	25.11	24.42	29.39	28.525	25.925	0.0946672	0.000794132	04014///Ras signaling pathway+++04062///Chemokine signaling pathway+++04151///PI3K-Akt signaling pathway+++04371///Apelin signaling pathway+++04713///Circadian entrainment+++04723///Retrograde endocannabinoid signaling+++04724///Glutamatergic synapse+++04725///Cholinergic synapse+++04726///Serotonergic synapse+++04727///GABAergic synapse+++04728///Dopaminergic synapse+++04740///Olfactory transduc…	H00773///Autosomal dominant intellectual developmental disorder
14694	'Rack1'	mRNA	507.52	483.28	516.26	608	495.78	590.84	511.23	430.19	528.765	507.01	0.0299892	0.00586852	05162///Measles
14700	'Gng10'	mRNA	6.29	7.1	6.1	4.86	4.64	5.22	8.57	9.45	6.0875	6.97	-0.229393	0.028699	04014///Ras signaling pathway+++04062///Chemokine signaling pathway+++04151///PI3K-Akt signaling pathway+++04371///Apelin signaling pathway+++04713///Circadian entrainment+++04723///Retrograde endocannabinoid signaling+++04724///Glutamatergic synapse+++04725///Cholinergic synapse+++04726///Serotonergic synapse+++04727///GABAergic synapse+++04728///Dopaminergic synapse+++04926///Relaxin signaling …
14711	'Gnmt'	mRNA	2601.57	2445.38	1965.87	2665.87	2075.18	2766.85	2261.97	1800.49	2419.67	2226.12	0.0763367	4.51463e-39	00260///Glycine, serine and threonine metabolism	H00184///Hypermethioninemia
14718	'Got1'	mRNA	182.15	85.04	68.5	97.15	56.7	49.74	127.91	132.69	108.21	91.76	0.165197	9.88521e-19	00220///Arginine biosynthesis+++00250///Alanine, aspartate and glutamate metabolism+++00270///Cysteine and methionine metabolism+++00330///Arginine and proline metabolism+++00350///Tyrosine metabolism+++00360///Phenylalanine metabolism+++00400///Phenylalanine, tyrosine and tryptophan biosynthesis+++01200///Carbon metabolism+++01210///2-Oxocarboxylic acid metabolism+++01230///Biosynthesis of amino…
14719	'Got2'	mRNA	437.63	314.44	262.89	205.91	308.52	241.12	279.03	396.7	305.217	306.342	-0.0607041	6.09264e-10	00220///Arginine biosynthesis+++00250///Alanine, aspartate and glutamate metabolism+++00270///Cysteine and methionine metabolism+++00330///Arginine and proline metabolism+++00350///Tyrosine metabolism+++00360///Phenylalanine metabolism+++00400///Phenylalanine, tyrosine and tryptophan biosynthesis+++01200///Carbon metabolism+++01210///2-Oxocarboxylic acid metabolism+++01230///Biosynthesis of amino…	H00606///Early infantile epileptic encephalopathy
14732	'Gpam'	mRNA	48.94	21.82	21.29	16.76	22.9	19.62	17.55	35.38	27.2025	23.8625	0.118109	1.29993e-08	00561///Glycerolipid metabolism+++00564///Glycerophospholipid metabolism
14733	'Gpc1'	mRNA	2.91	1.89	2.36	1.45	2.74	1.98	2.21	2.75	2.1525	2.42	-0.221086	0.0143797	05205///Proteoglycans in cancer+++05418///Fluid shear stress and atherosclerosis
14735	'Gpc4'	mRNA	22.78	20.27	15.55	13.55	14.01	13.9	17.46	24.63	18.0375	17.5	-0.113594	0.000738078	04310///Wnt signaling pathway	H02326///Keipert syndrome
14751	'Gpi1'	mRNA	112.14	91.19	106.73	91.1	98.25	93.42	118.55	113.83	100.29	106.013	-0.118811	3.39904e-15	00010///Glycolysis / Gluconeogenesis+++00030///Pentose phosphate pathway+++00500///Starch and sucrose metabolism+++00520///Amino sugar and nucleotide sugar metabolism+++01200///Carbon metabolism+++01250///Biosynthesis of nucleotide sugars	H00664///Anemia due to disorders of glycolytic enzymes
14755	'Pigq'	mRNA	15.61	10.63	8.92	7.55	9.11	8.31	13.31	15.75	10.6775	11.62	-0.15457	0.000646986	00563///Glycosylphosphatidylinositol (GPI)-anchor biosynthesis	H00606///Early infantile epileptic encephalopathy+++H01486///Multiple congenital anomalies-hypotonia-seizures syndrome+++H01489///Inherited glycosylphosphatidylinositol deficiencies
14758	'Gpm6b'	mRNA	0.29	0.15	0.04	0.12	0.09	0.04	0.06	0.05	0.15	0.06	0.922278	0.0407169
14773	'Grk5'	mRNA	2.52	1.03	1.13	0.99	0.91	1.03	1.01	1.06	1.4175	1.0025	0.494821	3.15064e-05	04062///Chemokine signaling pathway+++04144///Endocytosis+++04341///Hedgehog signaling pathway - fly+++05032///Morphine addiction
14775	'Gpx1'	mRNA	3758.57	3971.27	4815.82	5101.01	4178.71	5281.58	4501.66	3466.83	4411.67	4357.19	-0.0085744	0.0408832	00480///Glutathione metabolism+++00590///Arachidonic acid metabolism+++04918///Thyroid hormone synthesis+++05014///Amyotrophic lateral sclerosis+++05016///Huntington disease+++05022///Pathways of neurodegeneration - multiple diseases	H00668///Anemia due to disorders of glutathione metabolism
14778	'Gpx3'	mRNA	7.61	9.42	7.12	6.85	5.9	10.54	13.23	6.54	7.75	9.0525	-0.281349	0.00021105	00480///Glutathione metabolism+++00590///Arachidonic acid metabolism+++04918///Thyroid hormone synthesis+++05014///Amyotrophic lateral sclerosis+++05016///Huntington disease+++05022///Pathways of neurodegeneration - multiple diseases	H00668///Anemia due to disorders of glutathione metabolism
14782	'Gsr'	mRNA	29.21	18.6	15.86	14.06	21.59	14.61	16.22	29.89	19.4325	20.5775	-0.132094	0.000252559	00480///Glutathione metabolism+++04918///Thyroid hormone synthesis+++05415///Diabetic cardiomyopathy	H00668///Anemia due to disorders of glutathione metabolism
14783	'Grb10'	mRNA	0.88	0.53	0.25	0.42	0.2	0.42	0.34	0.42	0.52	0.345	0.524314	0.00357233	04150///mTOR signaling pathway
14784	'Grb2'	mRNA	23.54	19.7	18.72	16.11	20.23	18.33	18.82	24.7	19.5175	20.52	-0.0970402	0.00699164	01521///EGFR tyrosine kinase inhibitor resistance+++01522///Endocrine resistance+++04010///MAPK signaling pathway+++04012///ErbB signaling pathway+++04013///MAPK signaling pathway - fly+++04014///Ras signaling pathway+++04062///Chemokine signaling pathway+++04068///FoxO signaling pathway+++04072///Phospholipase D signaling pathway+++04150///mTOR signaling pathway+++04151///PI3K-Akt signaling path…
14786	'Grb7'	mRNA	80.34	65.24	57.63	52.5	59.56	54.7	56.96	70.1	63.9275	60.33	0.0454379	0.0472097
14789	'P3h3'	mRNA	1.84	1.21	0.97	0.81	0.55	0.75	1.51	0.62	1.2075	0.8575	0.391651	0.0110896
14790	'Grcc10'	mRNA	211.8	255.73	221.58	292.37	309.06	298.77	250.89	177.71	245.37	259.108	-0.110214	9.80423e-05
14791	'Emg1'	mRNA	56.58	67.77	64.41	64.97	61.35	71.44	81.14	63.29	63.4325	69.305	-0.160104	2.85175e-06	03008///Ribosome biogenesis in eukaryotes	H00616///Bowen-Conradi syndrome
14797	'Tle5'	mRNA	523.55	463.16	497.91	543.18	554.1	462.46	445.53	456.59	506.95	479.67	0.050874	5.25128e-07
14802	'Gria4'	mRNA	0.12	0.03	0.01	0.01	0	0	0	0	0.0425	0	4.02181	0.00530757	04024///cAMP signaling pathway+++04080///Neuroactive ligand-receptor interaction+++04713///Circadian entrainment+++04723///Retrograde endocannabinoid signaling+++04724///Glutamatergic synapse+++04728///Dopaminergic synapse+++05016///Huntington disease+++05022///Pathways of neurodegeneration - multiple diseases+++05031///Amphetamine addiction+++05033///Nicotine addiction	H02397///Neurodevelopmental disorder with movement abnormalities or hypotonia
14803	'Grid1'	mRNA	0.04	0.08	0.03	0.07	0.04	0.02	0	0.04	0.055	0.025	1.69989	0.0127107	04080///Neuroactive ligand-receptor interaction
14815	'Nr3c1'	mRNA	14.37	7.29	6.2	5.84	7.95	6.68	5.79	10	8.425	7.605	0.0840082	0.018955	04080///Neuroactive ligand-receptor interaction	H01702///Glucocorticoid resistance syndrome+++H01709///Glucocorticoid-induced osteonecrosis
14823	'Grm8'	mRNA	0.2	0.09	0.17	0.07	0.11	0.07	0.02	0.09	0.1325	0.0725	0.879794	0.0453525	04072///Phospholipase D signaling pathway+++04080///Neuroactive ligand-receptor interaction+++04724///Glutamatergic synapse
14824	'Grn'	mRNA	206.56	210.17	154.97	131.94	176.39	152.61	175.43	227.42	175.91	182.963	-0.097	7.71754e-13		H00078///Frontotemporal lobar degeneration+++H00149///Neuronal ceroid lipofuscinosis
14825	'Cxcl1'	mRNA	12.5	12.85	16.1	6.39	15.48	43	7.64	33.27	11.96	24.8475	-1.08332	2.66482e-51	04060///Cytokine-cytokine receptor interaction+++04061///Viral protein interaction with cytokine and cytokine receptor+++04062///Chemokine signaling pathway+++04064///NF-kappa B signaling pathway+++04621///NOD-like receptor signaling pathway+++04657///IL-17 signaling pathway+++04668///TNF signaling pathway+++04936///Alcoholic liver disease+++05120///Epithelial cell signaling in Helicobacter pylor…
14827	'Pdia3'	mRNA	194.94	204.03	221.73	168.78	206.09	202.35	168.9	253.36	197.37	207.675	-0.0940439	9.28071e-17	04141///Protein processing in endoplasmic reticulum+++04612///Antigen processing and presentation+++05163///Human cytomegalovirus infection+++05168///Herpes simplex virus 1 infection+++05169///Epstein-Barr virus infection+++05170///Human immunodeficiency virus 1 infection
14828	'Hspa5'	mRNA	432.73	409.32	607.27	333.95	458.02	556.49	267.29	513.57	445.817	448.842	-0.0288841	0.000203695	03060///Protein export+++04141///Protein processing in endoplasmic reticulum+++04612///Antigen processing and presentation+++04918///Thyroid hormone synthesis+++05012///Parkinson disease+++05014///Amyotrophic lateral sclerosis+++05020///Prion disease+++05022///Pathways of neurodegeneration - multiple diseases+++05417///Lipid and atherosclerosis
14854	'Gss'	mRNA	62.78	44.75	56.91	59.72	55.71	51.97	60.31	59.48	56.04	56.8675	-0.0532394	0.0368244	00270///Cysteine and methionine metabolism+++00480///Glutathione metabolism+++01240///Biosynthesis of cofactors+++04216///Ferroptosis	H00668///Anemia due to disorders of glutathione metabolism+++H02312///Glutathione synthetase deficiency
14857	'Gsta1'	mRNA	17.51	4.86	16.72	16.72	14.13	2.14	7.9	8.8	13.9525	8.2425	0.737331	4.83051e-14	00480///Glutathione metabolism+++00980///Metabolism of xenobiotics by cytochrome P450+++00982///Drug metabolism - cytochrome P450+++00983///Drug metabolism - other enzymes+++01524///Platinum drug resistance+++04212///Longevity regulating pathway - worm+++05200///Pathways in cancer+++05204///Chemical carcinogenesis - DNA adducts+++05207///Chemical carcinogenesis - receptor activation+++05208///Che…
14858	'Gsta2'	mRNA	254.79	119.24	214.73	215.28	190.71	108.16	158.72	90.16	201.01	136.938	0.493951	9.2543e-88	00480///Glutathione metabolism+++00980///Metabolism of xenobiotics by cytochrome P450+++00982///Drug metabolism - cytochrome P450+++00983///Drug metabolism - other enzymes+++01524///Platinum drug resistance+++04212///Longevity regulating pathway - worm+++05200///Pathways in cancer+++05204///Chemical carcinogenesis - DNA adducts+++05207///Chemical carcinogenesis - receptor activation+++05208///Che…
14859	'Gsta3'	mRNA	1799.58	1542.96	1296.81	1455.2	1614.89	1390.48	1266.92	1448.33	1523.64	1430.15	0.0509215	8.38263e-17	00480///Glutathione metabolism+++00980///Metabolism of xenobiotics by cytochrome P450+++00982///Drug metabolism - cytochrome P450+++00983///Drug metabolism - other enzymes+++01524///Platinum drug resistance+++04212///Longevity regulating pathway - worm+++05200///Pathways in cancer+++05204///Chemical carcinogenesis - DNA adducts+++05207///Chemical carcinogenesis - receptor activation+++05208///Che…
14860	'Gsta4'	mRNA	154.33	107.15	131.86	138.04	120.41	110.3	112.4	108.93	132.845	113.01	0.192354	6.95547e-13	00480///Glutathione metabolism+++00980///Metabolism of xenobiotics by cytochrome P450+++00982///Drug metabolism - cytochrome P450+++00983///Drug metabolism - other enzymes+++01524///Platinum drug resistance+++04212///Longevity regulating pathway - worm+++05200///Pathways in cancer+++05204///Chemical carcinogenesis - DNA adducts+++05207///Chemical carcinogenesis - receptor activation+++05208///Che…
14863	'Gstm2'	mRNA	306.85	184.19	319.77	256.57	221.01	136.48	285.35	174.7	266.845	204.385	0.333462	3.73681e-73	00480///Glutathione metabolism+++00980///Metabolism of xenobiotics by cytochrome P450+++00982///Drug metabolism - cytochrome P450+++00983///Drug metabolism - other enzymes+++01524///Platinum drug resistance+++04212///Longevity regulating pathway - worm+++05200///Pathways in cancer+++05204///Chemical carcinogenesis - DNA adducts+++05207///Chemical carcinogenesis - receptor activation+++05208///Che…
14864	'Gstm3'	mRNA	19.14	4.26	25.54	19.36	11.56	2.03	8.41	4.18	17.075	6.545	1.34657	2.90171e-66	00480///Glutathione metabolism+++00980///Metabolism of xenobiotics by cytochrome P450+++00982///Drug metabolism - cytochrome P450+++00983///Drug metabolism - other enzymes+++01524///Platinum drug resistance+++04212///Longevity regulating pathway - worm+++05200///Pathways in cancer+++05204///Chemical carcinogenesis - DNA adducts+++05207///Chemical carcinogenesis - receptor activation+++05208///Che…
14865	'Gstm4'	mRNA	36.99	28.14	43.43	29.71	36.5	24.71	57.08	41.33	34.5675	39.905	-0.213689	1.03553e-09	00480///Glutathione metabolism+++00980///Metabolism of xenobiotics by cytochrome P450+++00982///Drug metabolism - cytochrome P450+++00983///Drug metabolism - other enzymes+++01524///Platinum drug resistance+++04212///Longevity regulating pathway - worm+++05200///Pathways in cancer+++05204///Chemical carcinogenesis - DNA adducts+++05207///Chemical carcinogenesis - receptor activation+++05208///Che…
14867	'Gstm6'	mRNA	123.32	89.28	88.8	87.81	94.54	59.37	100.18	95.21	97.3025	87.325	0.103487	0.000211747	00480///Glutathione metabolism+++00980///Metabolism of xenobiotics by cytochrome P450+++00982///Drug metabolism - cytochrome P450+++00983///Drug metabolism - other enzymes+++01524///Platinum drug resistance+++04212///Longevity regulating pathway - worm+++05200///Pathways in cancer+++05204///Chemical carcinogenesis - DNA adducts+++05207///Chemical carcinogenesis - receptor activation+++05208///Che…
14869	'Gstp2'	mRNA	15.03	10.47	26.25	34.55	33.08	27.26	43.89	22.42	21.575	31.6625	-0.564663	1.23742e-16	00480///Glutathione metabolism+++00980///Metabolism of xenobiotics by cytochrome P450+++00982///Drug metabolism - cytochrome P450+++00983///Drug metabolism - other enzymes+++01524///Platinum drug resistance+++05200///Pathways in cancer+++05204///Chemical carcinogenesis - DNA adducts+++05215///Prostate cancer+++05225///Hepatocellular carcinoma+++05418///Fluid shear stress and atherosclerosis	H00024///Prostate cancer
14870	'Gstp1'	mRNA	6231.36	4783.26	9555.53	11148.8	10266.7	5104.71	7851.83	5376.27	7929.73	7149.87	0.140964	1.07637e-263	00480///Glutathione metabolism+++00980///Metabolism of xenobiotics by cytochrome P450+++00982///Drug metabolism - cytochrome P450+++00983///Drug metabolism - other enzymes+++01524///Platinum drug resistance+++05200///Pathways in cancer+++05204///Chemical carcinogenesis - DNA adducts+++05215///Prostate cancer+++05225///Hepatocellular carcinoma+++05418///Fluid shear stress and atherosclerosis	H00024///Prostate cancer
14872	'Gstt2'	mRNA	187.71	207.85	196.61	193.81	190.76	218.67	321.31	176.87	196.495	226.903	-0.216614	7.19043e-41	00480///Glutathione metabolism+++00980///Metabolism of xenobiotics by cytochrome P450+++00982///Drug metabolism - cytochrome P450+++00983///Drug metabolism - other enzymes+++01524///Platinum drug resistance+++04212///Longevity regulating pathway - worm+++05200///Pathways in cancer+++05204///Chemical carcinogenesis - DNA adducts+++05207///Chemical carcinogenesis - receptor activation+++05208///Che…
14874	'Gstz1'	mRNA	666.35	603.96	507.97	470.53	525.61	547.72	596.47	629.88	562.202	574.92	-0.0774025	9.89096e-18	00350///Tyrosine metabolism
14884	'Gtf2h1'	mRNA	17.3	12.72	12.3	10.41	11.37	11.12	9.4	12.57	13.1825	11.115	0.205225	6.68425e-06	03022///Basal transcription factors+++03420///Nucleotide excision repair+++05203///Viral carcinogenesis
14886	'Gtf2i'	mRNA	30.35	23.33	22.24	19.89	23.68	21.41	23.72	27.57	23.9525	24.095	-0.0558502	0.0279676	03022///Basal transcription factors+++04022///cGMP-PKG signaling pathway	H01439///Williams-Beuren syndrome
14894	'Cfap20'	mRNA	24.98	25.68	18.72	21.22	21.53	16.4	19.69	23.78	22.65	20.35	0.121216	0.0216237
14897	'Trip12'	mRNA	13.39	9.42	8.48	5.8	8.82	7.39	8.96	13.34	9.2725	9.6275	-0.106316	5.88532e-05	04120///Ubiquitin mediated proteolysis	H00773///Autosomal dominant intellectual developmental disorder
14933	'Gk'	mRNA	34.23	16.87	12.96	10.58	20.59	16.23	17.64	31.89	18.66	21.5875	-0.29966	3.93576e-25	00561///Glycerolipid metabolism+++03320///PPAR signaling pathway	H02013///Glycerol kinase deficiency
14936	'Gys1'	mRNA	0.73	0.47	0.44	0.16	0.36	0.46	0.56	0.85	0.45	0.5575	-0.385845	0.0445166	00500///Starch and sucrose metabolism+++04151///PI3K-Akt signaling pathway+++04152///AMPK signaling pathway+++04910///Insulin signaling pathway+++04922///Glucagon signaling pathway+++04931///Insulin resistance+++05415///Diabetic cardiomyopathy	H00069///Glycogen storage disease+++H01760///Hepatic glycogen storage disease+++H01762///Muscle glycogen storage disease+++H01949///Glycogen storage disease type 0b+++H01950///Glycogen storage disease type 0a
14938	'Gzma'	mRNA	1.38	1.43	0.74	0.7	0.95	1.35	3.45	1.64	1.0625	1.8475	-0.891772	0.000785564	04080///Neuroactive ligand-receptor interaction
14950	'H13'	mRNA	71.66	64.41	71.88	80.99	67.8	66.99	61.53	65.56	72.235	65.47	0.11351	8.10858e-08
14958	'H1f0'	mRNA	57.48	51.17	50.44	42.26	61.25	47.26	42.2	63.66	50.3375	53.5925	-0.121415	5.42976e-07
14960	'H2-Aa'	mRNA	43.47	22.59	28.36	21.01	24.82	32.05	21.64	17.26	28.8575	23.9425	0.187303	0.000324325	04145///Phagosome+++04514///Cell adhesion molecules+++04612///Antigen processing and presentation+++04640///Hematopoietic cell lineage+++04658///Th1 and Th2 cell differentiation+++04659///Th17 cell differentiation+++04672///Intestinal immune network for IgA production+++04940///Type I diabetes mellitus+++05140///Leishmaniasis+++05145///Toxoplasmosis+++05150///Staphylococcus aureus infection+++051…	H00079///Asthma+++H00080///Systemic lupus erythematosus+++H00081///Hashimoto thyroiditis+++H00082///Graves disease+++H00083///Allograft rejection+++H00294///Dilated cardiomyopathy+++H00295///Viral myocarditis+++H00342///Tuberculosis+++H00408///Type 1 diabetes mellitus+++H01362///Dermatitis herpetiformis+++H01468///Eosinophilic granulomatosis with polyangiitis+++H01490///Multiple sclerosis+++H0149…
14976	'Pfdn6'	mRNA	50.74	65.84	58.85	62.46	66.02	60.62	85.48	54.33	59.4725	66.6125	-0.199347	1.3237e-05
14977	'Slc39a7'	mRNA	30.3	31.03	29.78	31.85	24.4	31.32	34.91	38.86	30.74	32.3725	-0.0846464	0.00698649	05010///Alzheimer disease+++05012///Parkinson disease
14979	'H2-Ke6'	mRNA	108.72	115.32	119.34	142.65	125.14	139.46	150.71	113.51	121.507	132.205	-0.150809	7.47135e-09	00061///Fatty acid biosynthesis+++00140///Steroid hormone biosynthesis+++01212///Fatty acid metabolism
15006	'H2-Q1'	mRNA	29.85	28.8	20.84	15.9	19.26	20.1	40.18	55.48	23.8475	33.755	-0.537103	1.17158e-35	04144///Endocytosis+++04145///Phagosome+++04218///Cellular senescence+++04514///Cell adhesion molecules+++04612///Antigen processing and presentation+++04940///Type I diabetes mellitus+++05163///Human cytomegalovirus infection+++05165///Human papillomavirus infection+++05166///Human T-cell leukemia virus 1 infection+++05167///Kaposi sarcoma-associated herpesvirus infection+++05168///Herpes simple…	H00079///Asthma+++H00344///Leprosy+++H01476///Behcet disease+++H01507///Seronegative arthritis+++H01563///HIV infection+++H01656///Psoriasis+++H01674///Ankylosing spondylitis+++H01694///Stevens-Johnson syndrome+++H01713///Diffuse panbronchiolitis
15007	'H2-Q10'	mRNA	706.55	786.12	594.43	718.83	503.42	566.56	1048.38	985.6	701.482	775.99	-0.176904	2.71354e-101	04144///Endocytosis+++04145///Phagosome+++04218///Cellular senescence+++04514///Cell adhesion molecules+++04612///Antigen processing and presentation+++04940///Type I diabetes mellitus+++05163///Human cytomegalovirus infection+++05165///Human papillomavirus infection+++05166///Human T-cell leukemia virus 1 infection+++05167///Kaposi sarcoma-associated herpesvirus infection+++05168///Herpes simple…	H00079///Asthma+++H00344///Leprosy+++H01476///Behcet disease+++H01507///Seronegative arthritis+++H01563///HIV infection+++H01656///Psoriasis+++H01674///Ankylosing spondylitis+++H01694///Stevens-Johnson syndrome+++H01713///Diffuse panbronchiolitis
15013	'H2-Q2'	mRNA	5.73	6.53	4.62	4.1	3.92	6.19	10.67	11.69	5.245	8.1175	-0.666475	2.14453e-19	04144///Endocytosis+++04145///Phagosome+++04218///Cellular senescence+++04514///Cell adhesion molecules+++04612///Antigen processing and presentation+++04940///Type I diabetes mellitus+++05163///Human cytomegalovirus infection+++05165///Human papillomavirus infection+++05166///Human T-cell leukemia virus 1 infection+++05167///Kaposi sarcoma-associated herpesvirus infection+++05168///Herpes simple…	H00079///Asthma+++H00344///Leprosy+++H01476///Behcet disease+++H01507///Seronegative arthritis+++H01563///HIV infection+++H01656///Psoriasis+++H01674///Ankylosing spondylitis+++H01694///Stevens-Johnson syndrome+++H01713///Diffuse panbronchiolitis
15015	'H2-Q4'	mRNA	80.55	77.23	47.76	40.5	47.98	48.58	100.53	157.44	61.51	88.6325	-0.566758	2.56876e-128	04144///Endocytosis+++04145///Phagosome+++04218///Cellular senescence+++04514///Cell adhesion molecules+++04612///Antigen processing and presentation+++04940///Type I diabetes mellitus+++05163///Human cytomegalovirus infection+++05165///Human papillomavirus infection+++05166///Human T-cell leukemia virus 1 infection+++05167///Kaposi sarcoma-associated herpesvirus infection+++05168///Herpes simple…	H00079///Asthma+++H00344///Leprosy+++H01476///Behcet disease+++H01507///Seronegative arthritis+++H01563///HIV infection+++H01656///Psoriasis+++H01674///Ankylosing spondylitis+++H01694///Stevens-Johnson syndrome+++H01713///Diffuse panbronchiolitis
15018	'H2-Q7'	mRNA	30.95	33.73	16.34	17.8	17.22	26.11	53.21	62.87	24.705	39.8525	-0.738657	2.72935e-68	04144///Endocytosis+++04145///Phagosome+++04218///Cellular senescence+++04514///Cell adhesion molecules+++04612///Antigen processing and presentation+++04940///Type I diabetes mellitus+++05163///Human cytomegalovirus infection+++05165///Human papillomavirus infection+++05166///Human T-cell leukemia virus 1 infection+++05167///Kaposi sarcoma-associated herpesvirus infection+++05168///Herpes simple…	H00079///Asthma+++H00344///Leprosy+++H01476///Behcet disease+++H01507///Seronegative arthritis+++H01563///HIV infection+++H01656///Psoriasis+++H01674///Ankylosing spondylitis+++H01694///Stevens-Johnson syndrome+++H01713///Diffuse panbronchiolitis
15042	'H2-T24'	mRNA	2.22	5.11	0.63	0.62	0.76	1.03	1.3	2.74	2.145	1.4575	0.52566	0.000111	04144///Endocytosis+++04145///Phagosome+++04218///Cellular senescence+++04514///Cell adhesion molecules+++04612///Antigen processing and presentation+++04940///Type I diabetes mellitus+++05163///Human cytomegalovirus infection+++05165///Human papillomavirus infection+++05166///Human T-cell leukemia virus 1 infection+++05167///Kaposi sarcoma-associated herpesvirus infection+++05168///Herpes simple…	H00079///Asthma+++H00344///Leprosy+++H01476///Behcet disease+++H01507///Seronegative arthritis+++H01563///HIV infection+++H01656///Psoriasis+++H01674///Ankylosing spondylitis+++H01694///Stevens-Johnson syndrome+++H01713///Diffuse panbronchiolitis
15061	'Ifi44l'	mRNA	1.86	6.07	1.56	0.89	0.96	2.17	1.72	2.63	2.595	1.87	0.442264	0.00716981
15078	'H3f3a'	mRNA	235.68	199.5	199.5	199.21	190.99	209.93	183.15	195.09	208.472	194.79	0.0573112	0.00286192	04613///Neutrophil extracellular trap formation+++05034///Alcoholism+++05131///Shigellosis+++05202///Transcriptional misregulation in cancer+++05322///Systemic lupus erythematosus	H01470///Giant cell tumor of bone
15081	'H3f3b'	mRNA	83.49	87.22	63.53	59.98	62.45	81.43	94.81	105.94	73.555	86.1575	-0.270035	2.89048e-37	04613///Neutrophil extracellular trap formation+++05034///Alcoholism+++05131///Shigellosis+++05202///Transcriptional misregulation in cancer+++05322///Systemic lupus erythematosus	H01470///Giant cell tumor of bone
15107	'Hadh'	mRNA	355.94	282.38	221.12	203.09	301.29	244	249.2	340.54	265.632	283.757	-0.144972	1.13521e-32	00062///Fatty acid elongation+++00071///Fatty acid degradation+++00280///Valine, leucine and isoleucine degradation+++00310///Lysine degradation+++00380///Tryptophan metabolism+++00650///Butanoate metabolism+++01212///Fatty acid metabolism	H00525///Disorders of mitochondrial fatty-acid oxidation+++H01267///Familial hyperinsulinemic hypoglycemia+++H01364///3-Hydroxyacyl-CoA dehydrogenase deficiency
15108	'Hsd17b10'	mRNA	316.75	347.57	345.95	298.64	349.45	398.78	446.94	335.05	327.228	382.555	-0.267638	8.27733e-61	00280///Valine, leucine and isoleucine degradation+++05010///Alzheimer disease+++05022///Pathways of neurodegeneration - multiple diseases	H00925///2-Methyl-3-hydroxybutyryl-CoA dehydrogenase (MHBD) deficiency
15109	'Hal'	mRNA	51.47	23.73	32.12	15.72	21.56	23.01	37.24	56.12	30.76	34.4825	-0.232206	5.85688e-17	00340///Histidine metabolism	H00171///Histidinemia
15111	'Hand2'	mRNA	5.77	3.89	3.62	3.56	2.79	3.72	4.2	2.89	4.21	3.4	0.236684	0.00926686
15112	'Hao1'	mRNA	157.74	127.77	100.7	110.69	118.31	109.6	117.44	162.04	124.225	126.847	-0.0707951	2.31202e-05	00630///Glyoxylate and dicarboxylate metabolism+++01200///Carbon metabolism+++04146///Peroxisome
15116	'Has1'	mRNA	0.08	0.03	0.06	0.09	0	0.03	0	0.03	0.065	0.015	2.02181	0.0474874
15139	'Hc'	mRNA	169.16	114.2	94.01	80.31	107.91	94.65	100.88	204.4	114.42	126.96	-0.194929	1.07119e-83	04080///Neuroactive ligand-receptor interaction+++04610///Complement and coagulation cascades+++04613///Neutrophil extracellular trap formation+++04936///Alcoholic liver disease+++05020///Prion disease+++05133///Pertussis+++05150///Staphylococcus aureus infection+++05168///Herpes simplex virus 1 infection+++05171///Coronavirus disease - COVID-19+++05322///Systemic lupus erythematosus	H00103///Late complement pathway defects
15160	'Serpind1'	mRNA	395.56	300.01	297.57	271.39	303.16	287.93	297.68	430.71	316.132	329.87	-0.0963188	3.00177e-21	04610///Complement and coagulation cascades	H00223///Inherited thrombophilia
15163	'Hcls1'	mRNA	3.12	2.47	2.49	1.89	2.07	3.09	3.3	2.81	2.4925	2.8175	-0.235344	0.0410305	04530///Tight junction+++05100///Bacterial invasion of epithelial cells+++05130///Pathogenic Escherichia coli infection+++05131///Shigellosis+++05205///Proteoglycans in cancer
15166	'Hcn2'	mRNA	0.39	0.3	0.22	0.26	0.12	0.23	0.09	0.28	0.2925	0.18	0.659243	0.0303773	04024///cAMP signaling pathway+++04929///GnRH secretion	H00783///Febrile seizures
15170	'Ptpn6'	mRNA	8.97	9.08	7.17	5.14	8.48	7.27	7.6	9.86	7.59	8.3025	-0.173049	0.00615495	04520///Adherens junction+++04630///JAK-STAT signaling pathway+++04650///Natural killer cell mediated cytotoxicity+++04660///T cell receptor signaling pathway+++04662///B cell receptor signaling pathway+++05130///Pathogenic Escherichia coli infection+++05140///Leishmaniasis+++05205///Proteoglycans in cancer+++05235///PD-L1 expression and PD-1 checkpoint pathway in cancer
15184	'Hdac5'	mRNA	11.51	9.71	9.13	7.53	9.13	8.36	10.3	12.51	9.47	10.075	-0.128342	0.00252717	04371///Apelin signaling pathway+++04613///Neutrophil extracellular trap formation+++05034///Alcoholism+++05203///Viral carcinogenesis+++05206///MicroRNAs in cancer	H00561///Brachydactyly-mental retardation syndrome
15186	'Hdc'	mRNA	2.96	0.97	1.48	0.61	0.6	2.83	2.1	1.75	1.505	1.82	-0.395	0.00302644	00340///Histidine metabolism	H00862///Tourette syndrome
15193	'Hdgfl2'	mRNA	8.97	7.74	7.97	4.92	7.99	5.96	7.81	10.15	7.4	7.9775	-0.147462	0.0193108
15199	'Hebp1'	mRNA	261.01	238.75	243.34	228.16	262.84	231.09	264.07	250.83	242.815	252.208	-0.0929936	1.25708e-07
15204	'Herc2'	mRNA	3.44	1.24	1.55	1.05	1.31	1.35	1.01	1.83	1.82	1.375	0.320431	3.71671e-10	04120///Ubiquitin mediated proteolysis	H00768///Autosomal recessive intellectual developmental disorder
15211	'Hexa'	mRNA	40.77	35.89	31.63	38.6	35.29	32.52	42.97	40.26	36.7225	37.76	-0.0730675	0.0179978	00511///Other glycan degradation+++00513///Various types of N-glycan biosynthesis+++00520///Amino sugar and nucleotide sugar metabolism+++00531///Glycosaminoglycan degradation+++00603///Glycosphingolipid biosynthesis - globo and isoglobo series+++00604///Glycosphingolipid biosynthesis - ganglio series+++04142///Lysosome	H00124///GM2 gangliosidoses+++H00426///Gangliosidosis+++H02016///Tay-Sachs disease+++H02017///Sandhoff disease
15213	'Hey1'	mRNA	0.52	0.29	0.31	0.33	0.09	0.29	0.16	0.26	0.3625	0.2	0.713691	0.0443398	04330///Notch signaling pathway+++05165///Human papillomavirus infection+++05200///Pathways in cancer+++05224///Breast cancer
15216	'Hfe'	mRNA	15.84	12.97	15.3	12.31	12.55	12.98	17.02	18.19	14.105	15.185	-0.150335	0.000110386
15233	'Hgd'	mRNA	468.85	455.56	338.03	382.48	407.17	380.82	463.25	510.1	411.23	440.335	-0.137103	1.04111e-42	00350///Tyrosine metabolism	H00163///Alkaptonuria
15234	'Hgf'	mRNA	4.99	3.13	1.96	1.64	1.75	3.02	3.22	1.6	2.93	2.3975	0.161991	0.0156928	01521///EGFR tyrosine kinase inhibitor resistance+++04010///MAPK signaling pathway+++04014///Ras signaling pathway+++04015///Rap1 signaling pathway+++04020///Calcium signaling pathway+++04151///PI3K-Akt signaling pathway+++04510///Focal adhesion+++05144///Malaria+++05200///Pathways in cancer+++05205///Proteoglycans in cancer+++05208///Chemical carcinogenesis - reactive oxygen species+++05211///Re…	H00048///Hepatocellular carcinoma+++H00605///Deafness, autosomal recessive
15235	'Mst1'	mRNA	110.11	113.59	115.2	116.96	96.09	123.56	173.52	135.08	113.965	132.062	-0.166437	5.03698e-19	04020///Calcium signaling pathway	H01227///Inflammatory bowel disease (IBD)+++H01466///Ulcerative colitis
15239	'Hgs'	mRNA	20.7	18.29	14.38	11.92	17.03	13.74	20.47	25.8	16.3225	19.26	-0.28438	5.86899e-15	04144///Endocytosis+++04145///Phagosome
15242	'Hhex'	mRNA	39.89	21.76	29.36	23.85	20.66	22.64	19.77	23.55	28.715	21.655	0.352428	3.93025e-18	04950///Maturity onset diabetes of the young+++05202///Transcriptional misregulation in cancer	H00409///Type 2 diabetes mellitus
15245	'Hhip'	mRNA	0.5	0.39	0.16	0.13	0.1	0.14	0.32	0.05	0.295	0.1525	1.01084	1.77455e-06	04024///cAMP signaling pathway+++04340///Hedgehog signaling pathway+++05200///Pathways in cancer+++05217///Basal cell carcinoma
15247	'Mfsd14a'	mRNA	18.31	10.01	9.19	7.9	9.81	9.2	8.34	13.17	11.3525	10.13	0.0975078	0.0430925
15254	'Hint1'	mRNA	645.65	717.94	798.82	860.88	752.21	862.84	937.96	623.42	755.822	794.107	-0.106126	1.11146e-13		H02390///Autosomal recessive neuromyotonia and axonal neuropathy
15257	'Hipk1'	mRNA	14.32	6.9	6.67	5.1	7.03	6.29	5.8	9.02	8.2475	7.035	0.155467	2.73702e-06	04218///Cellular senescence
15258	'Hipk2'	mRNA	4.04	1.28	1.58	1.04	1.43	0.98	1.38	1.93	1.985	1.43	0.352756	6.84009e-12	04218///Cellular senescence
15259	'Hipk3'	mRNA	16.34	6.59	7.32	5.53	6.74	7.15	5.17	9.63	8.945	7.1725	0.241461	2.71878e-13	04218///Cellular senescence
15267	'H2ac18'	mRNA	96.61	115.07	100.66	127.88	121.27	132.05	154.66	97.09	110.055	126.267	-0.237753	1.00089e-08	04217///Necroptosis+++04613///Neutrophil extracellular trap formation+++05034///Alcoholism+++05322///Systemic lupus erythematosus
15278	'Tfb2m'	mRNA	23.12	13.77	17.42	12.58	15.16	13.52	12.71	16.66	16.7225	14.5125	0.173546	5.41365e-05
15288	'Hmbs'	mRNA	41.57	41.32	39.42	35.84	41.5	36.72	43.49	44.92	39.5375	41.6575	-0.109574	0.00114616	00860///Porphyrin metabolism+++01240///Biosynthesis of cofactors	H00202///Hepatic porphyria+++H01763///Porphyria
15289	'Hmgb1'	mRNA	59.78	57.84	51.35	43.05	51.34	54.75	52.76	59.85	53.005	54.675	-0.0847249	5.47526e-05	03410///Base excision repair+++04140///Autophagy - animal+++04217///Necroptosis+++04613///Neutrophil extracellular trap formation
15331	'Hmgn2'	mRNA	14.91	20.17	10.65	9.78	12.72	12.53	34.72	27.07	13.8775	21.76	-0.702249	6.00493e-32
15356	'Hmgcl'	mRNA	310.24	268.93	259.53	248.64	281.7	292.68	211.48	232.72	271.835	254.645	0.0521	0.000172801	00280///Valine, leucine and isoleucine degradation+++00650///Butanoate metabolism+++04146///Peroxisome	H00179///3-Hydroxy-3-methylglutaryl-CoA lyase deficiency
15357	'Hmgcr'	mRNA	16.89	6.94	7.98	8.93	7.97	8.62	4.42	8.05	10.185	7.265	0.421365	5.2951e-24	00900///Terpenoid backbone biosynthesis+++04152///AMPK signaling pathway+++04976///Bile secretion
15360	'Hmgcs2'	mRNA	2171.12	1653.15	1327.35	950.54	1739.09	1309.98	1276.42	1990.92	1525.54	1579.1	-0.104596	1.43296e-181	00280///Valine, leucine and isoleucine degradation+++00650///Butanoate metabolism+++00900///Terpenoid backbone biosynthesis+++03320///PPAR signaling pathway	H01123///HMG-CoA synthase deficiency
15361	'Hmga1'	mRNA	2.89	2.83	3.56	1.87	2.67	2.47	1.27	2.55	2.7875	2.24	0.305745	0.0178275
15368	'Hmox1'	mRNA	44.73	36.58	44.01	25.1	25.47	50.76	23.94	31.24	37.605	32.8525	0.142629	9.53003e-05	00860///Porphyrin metabolism+++04066///HIF-1 signaling pathway+++04216///Ferroptosis+++04978///Mineral absorption+++05200///Pathways in cancer+++05206///MicroRNAs in cancer+++05208///Chemical carcinogenesis - reactive oxygen species+++05225///Hepatocellular carcinoma+++05418///Fluid shear stress and atherosclerosis	H01714///Chronic obstructive pulmonary disease (COPD)
15369	'Hmox2'	mRNA	50.91	51.22	50.46	50.02	43.56	46.53	43.51	48.57	50.6525	45.5425	0.0971165	0.00584959	00860///Porphyrin metabolism+++04978///Mineral absorption
15376	'Foxa2'	mRNA	10.35	8.97	8.1	11.06	10.9	9.27	10.62	11.5	9.62	10.5725	-0.164377	0.00432421	04212///Longevity regulating pathway - worm+++04213///Longevity regulating pathway - multiple species+++04950///Maturity onset diabetes of the young
15377	'Foxa3'	mRNA	51.96	45.83	53.56	59.44	44.6	51.22	52.64	42.67	52.6975	47.7825	0.109895	2.68508e-05	04950///Maturity onset diabetes of the young
15378	'Hnf4a'	mRNA	336.88	196.18	209.8	171.69	206.22	187.52	174.47	286.96	228.637	213.792	0.0477521	9.11267e-09	04152///AMPK signaling pathway+++04950///Maturity onset diabetes of the young	H00410///Maturity onset diabetes of the young (MODY)+++H01198///Fanconi renotubular syndrome
15387	'Hnrnpk'	mRNA	86.57	59.76	57.05	43.62	57.84	54.37	60.72	84.46	61.75	64.3475	-0.112781	1.1818e-08	03040///Spliceosome+++05203///Viral carcinogenesis+++05206///MicroRNAs in cancer	H01930///Au-Kline syndrome
15388	'Hnrnpl'	mRNA	26.77	26.35	20.31	19.88	21.8	21.51	29.23	39	23.3275	27.885	-0.292933	3.20237e-16
15402	'Hoxa5'	mRNA	0.22	0.04	0.18	0.34	0.11	0.07	0.13	0.04	0.195	0.0875	1.0922	0.0415637
15445	'Hpd'	mRNA	2487.24	2552.56	2046.34	1911.83	2479.56	2333.61	2501.29	2340.18	2249.49	2413.66	-0.14618	6.10256e-203	00130///Ubiquinone and other terpenoid-quinone biosynthesis+++00350///Tyrosine metabolism+++00360///Phenylalanine metabolism+++01240///Biosynthesis of cofactors	H00165///Tyrosinemia
15451	'Hpn'	mRNA	440.97	399.69	331.94	344.98	370.73	347.08	398.82	457.29	379.395	393.48	-0.0933661	1.65592e-20	05203///Viral carcinogenesis
15452	'Hprt'	mRNA	63.79	52.92	57.58	51.06	54.71	56.15	61.49	62.24	56.3375	58.6475	-0.0988505	0.00162325	00230///Purine metabolism+++00983///Drug metabolism - other enzymes	H00194///Lesch-Nyhan syndrome
15461	'Hras'	mRNA	40.66	34.92	40.79	47.63	37.07	41.17	32.82	29.65	41	35.1775	0.141267	0.000176452	01521///EGFR tyrosine kinase inhibitor resistance+++01522///Endocrine resistance+++04010///MAPK signaling pathway+++04012///ErbB signaling pathway+++04014///Ras signaling pathway+++04015///Rap1 signaling pathway+++04062///Chemokine signaling pathway+++04068///FoxO signaling pathway+++04071///Sphingolipid signaling pathway+++04072///Phospholipase D signaling pathway+++04137///Mitophagy - animal+++…	H00022///Bladder cancer+++H00025///Penile cancer+++H00030///Cervical cancer+++H00032///Thyroid cancer+++H00040///Squamous cell carcinoma+++H00523///Noonan syndrome and related disorders+++H01470///Giant cell tumor of bone+++H01555///Merkel cell carcinoma+++H01592///Medullary thyroid cancer+++H01666///Angiosarcoma+++H01747///Costello syndrome
15465	'Hrh1'	mRNA	0.05	0.06	0.07	0.02	0	0.02	0.03	0	0.05	0.0125	1.75878	0.0436459	04020///Calcium signaling pathway+++04080///Neuroactive ligand-receptor interaction+++04750///Inflammatory mediator regulation of TRP channels
15469	'Prmt1'	mRNA	16.3	13.49	12.66	13.34	14.17	13.83	15.55	17.07	13.9475	15.155	-0.166753	0.0084014	04068///FoxO signaling pathway+++04922///Glucagon signaling pathway
15478	'Hs3st3a1'	mRNA	0.68	0.37	0.18	0.23	0.25	0.2	0.14	0.28	0.365	0.2175	0.642541	0.0168062	00534///Glycosaminoglycan biosynthesis - heparan sulfate / heparin
15481	'Hspa8'	mRNA	2070.74	1995.81	1686.28	1680.9	2209.06	1763.95	1631.85	1744.44	1858.43	1837.33	-0.0222512	1.63969e-07	03040///Spliceosome+++04010///MAPK signaling pathway+++04141///Protein processing in endoplasmic reticulum+++04144///Endocytosis+++04213///Longevity regulating pathway - multiple species+++04612///Antigen processing and presentation+++04915///Estrogen signaling pathway+++05020///Prion disease+++05134///Legionellosis+++05145///Toxoplasmosis+++05162///Measles+++05417///Lipid and atherosclerosis
15483	'Hsd11b1'	mRNA	1109.94	949.47	994.62	881.95	950.63	999.52	784.06	987.44	983.995	930.413	0.045088	4.51078e-09	00140///Steroid hormone biosynthesis+++00980///Metabolism of xenobiotics by cytochrome P450+++05204///Chemical carcinogenesis - DNA adducts	H01111///Cortisone reductase deficiency
15486	'Hsd17b2'	mRNA	113.75	129.63	134.42	91.85	100.81	82.88	98.44	105.87	117.412	97	0.248313	2.19593e-25	00140///Steroid hormone biosynthesis+++04913///Ovarian steroidogenesis
15493	'Hsd3b2'	mRNA	16.32	9.49	11.42	10.02	12.21	7.45	7.54	11	11.8125	9.55	0.256422	2.63008e-05	00140///Steroid hormone biosynthesis+++04913///Ovarian steroidogenesis+++04925///Aldosterone synthesis and secretion+++04927///Cortisol synthesis and secretion+++04934///Cushing syndrome	H00216///Congenital adrenal hyperplasia
15494	'Hsd3b3'	mRNA	135.9	120.98	85.09	75.55	96.01	70.96	132.69	166.66	104.38	116.58	-0.19898	1.85543e-23	00140///Steroid hormone biosynthesis+++04913///Ovarian steroidogenesis+++04925///Aldosterone synthesis and secretion+++04927///Cortisol synthesis and secretion+++04934///Cushing syndrome	H00216///Congenital adrenal hyperplasia
15496	'Hsd3b5'	mRNA	34.24	46.37	38.2	53.85	23.45	21.22	31.9	32.83	43.165	27.35	0.65081	8.08515e-72	00140///Steroid hormone biosynthesis+++04913///Ovarian steroidogenesis+++04925///Aldosterone synthesis and secretion+++04927///Cortisol synthesis and secretion+++04934///Cushing syndrome	H00216///Congenital adrenal hyperplasia
15500	'Hsf2'	mRNA	9.94	8.64	6.31	6.54	9.71	8.09	9.61	10.37	7.8575	9.445	-0.300768	1.38997e-08
15502	'Dnaja1'	mRNA	240.73	229.05	202.3	164.69	200.07	192.32	234.04	207.14	209.192	208.393	-0.0432377	8.68436e-06	04141///Protein processing in endoplasmic reticulum
15505	'Hsph1'	mRNA	113.72	104.87	88.81	64.7	92.61	73.6	85.33	86.39	93.025	84.4825	0.0868721	3.84408e-09	04141///Protein processing in endoplasmic reticulum
15507	'Hspb1'	mRNA	412.6	644.99	515.57	547.9	562.33	303.44	783.46	288.14	530.265	484.342	0.0886857	7.12725e-11	04010///MAPK signaling pathway+++04370///VEGF signaling pathway+++05146///Amoebiasis	H00264///Charcot-Marie-Tooth disease+++H00856///Distal hereditary motor neuropathies
15511	'Hspa1b'	mRNA	416.97	295.64	240.09	101.24	282.99	173.53	318.24	355.97	263.485	282.683	-0.180306	2.75534e-80	03040///Spliceosome+++04010///MAPK signaling pathway+++04141///Protein processing in endoplasmic reticulum+++04144///Endocytosis+++04213///Longevity regulating pathway - multiple species+++04612///Antigen processing and presentation+++04915///Estrogen signaling pathway+++05020///Prion disease+++05134///Legionellosis+++05145///Toxoplasmosis+++05162///Measles+++05417///Lipid and atherosclerosis
15512	'Hspa2'	mRNA	6.07	3.02	2.72	2.15	2.33	2.77	2	3.69	3.49	2.6975	0.299518	0.00151434	03040///Spliceosome+++04010///MAPK signaling pathway+++04141///Protein processing in endoplasmic reticulum+++04144///Endocytosis+++04213///Longevity regulating pathway - multiple species+++04612///Antigen processing and presentation+++04915///Estrogen signaling pathway+++05020///Prion disease+++05134///Legionellosis+++05145///Toxoplasmosis+++05162///Measles+++05417///Lipid and atherosclerosis
15516	'Hsp90ab1'	mRNA	1008.99	1032.65	851.56	777.49	1049.93	741.49	842.24	834.44	917.673	867.025	0.0417451	5.14971e-14	04141///Protein processing in endoplasmic reticulum+++04151///PI3K-Akt signaling pathway+++04217///Necroptosis+++04612///Antigen processing and presentation+++04621///NOD-like receptor signaling pathway+++04657///IL-17 signaling pathway+++04659///Th17 cell differentiation+++04914///Progesterone-mediated oocyte maturation+++04915///Estrogen signaling pathway+++05132///Salmonella infection+++05200/…
15519	'Hsp90aa1'	mRNA	299.91	347.38	277.5	226.85	326.12	252.16	367.97	284.7	287.91	307.738	-0.141174	2.96238e-56	04141///Protein processing in endoplasmic reticulum+++04151///PI3K-Akt signaling pathway+++04217///Necroptosis+++04612///Antigen processing and presentation+++04621///NOD-like receptor signaling pathway+++04657///IL-17 signaling pathway+++04659///Th17 cell differentiation+++04914///Progesterone-mediated oocyte maturation+++04915///Estrogen signaling pathway+++05132///Salmonella infection+++05200/…
15526	'Hspa9'	mRNA	300.82	200.23	174.1	166.28	202.37	169.09	159.58	222.6	210.357	188.41	0.104856	5.14785e-23	03018///RNA degradation+++04212///Longevity regulating pathway - worm+++05152///Tuberculosis	H00982///Sideroblastic anemia+++H02343///EVEN-plus syndrome
15528	'Hspe1'	mRNA	329.88	450.93	383.12	425.03	421.96	443.45	612.04	389.03	397.24	466.62	-0.267	5.16572e-58
15529	'Sdc2'	mRNA	70.46	61.63	61.03	54.18	58.25	62.37	63.28	69.66	61.825	63.39	-0.0752393	2.86339e-05	04361///Axon regeneration+++04514///Cell adhesion molecules+++05144///Malaria+++05205///Proteoglycans in cancer+++05418///Fluid shear stress and atherosclerosis
15531	'Ndst1'	mRNA	23.67	10.25	9.54	7.03	10.6	7.38	7.55	16.28	12.6225	10.4525	0.205284	2.76328e-14	00534///Glycosaminoglycan biosynthesis - heparan sulfate / heparin	H00768///Autosomal recessive intellectual developmental disorder
15568	'Elavl1'	mRNA	6.95	5.68	5.56	4.77	4.83	6.27	6.72	7.24	5.74	6.265	-0.173317	4.16619e-05	04152///AMPK signaling pathway+++04657///IL-17 signaling pathway
15586	'Hyal1'	mRNA	20.1	9.55	7.06	4.08	8.67	4.81	5.49	13.98	10.1975	8.2375	0.226762	1.25349e-05	00531///Glycosaminoglycan degradation+++04142///Lysosome	H00133///Mucopolysaccharidosis type IX+++H00421///Mucopolysaccharidosis
15587	'Hyal2'	mRNA	42.69	43.89	34.74	37.93	44.17	40.69	45.15	50.93	39.8125	45.235	-0.199941	7.31344e-12	00531///Glycosaminoglycan degradation+++04142///Lysosome	H00133///Mucopolysaccharidosis type IX+++H00421///Mucopolysaccharidosis
15901	'Id1'	mRNA	14.36	8.2	10.82	8.27	10.03	10.48	13.68	13.19	10.4125	11.845	-0.246439	0.00664962	04015///Rap1 signaling pathway+++04350///TGF-beta signaling pathway+++04390///Hippo signaling pathway+++04550///Signaling pathways regulating pluripotency of stem cells
15902	'Id2'	mRNA	81.31	62.31	53.02	41.5	63.3	71.98	52.48	104.17	59.535	72.9825	-0.337934	2.39866e-28	04350///TGF-beta signaling pathway+++04390///Hippo signaling pathway+++04550///Signaling pathways regulating pluripotency of stem cells+++05202///Transcriptional misregulation in cancer
15925	'Ide'	mRNA	19.08	13.51	12.59	11.17	14.17	11.36	13.78	18.01	14.0875	14.33	-0.0711316	0.0189234	05010///Alzheimer disease
15926	'Idh1'	mRNA	203.55	131.53	129.63	119.62	152.82	137.2	146.47	188.55	146.083	156.26	-0.149163	2.53185e-25	00020///Citrate cycle (TCA cycle)+++00480///Glutathione metabolism+++01200///Carbon metabolism+++01210///2-Oxocarboxylic acid metabolism+++01230///Biosynthesis of amino acids+++04146///Peroxisome+++05230///Central carbon metabolism in cancer	H00042///Glioma+++H01225///D-2-hydroxyglutaric aciduria+++H01481///Myelodysplastic syndrome+++H01892///Peripheral T cell lymphoma+++H02410///Myelodysplastic/myeloproliferative neoplasms+++H02412///Atypical chronic myeloid leukemia
15931	'Ids'	mRNA	4.47	1.85	1.75	1.57	1.81	1.51	1.16	1.76	2.41	1.56	0.542823	1.05356e-10	00531///Glycosaminoglycan degradation+++04142///Lysosome	H00129///Mucopolysaccharidosis type II+++H00421///Mucopolysaccharidosis
15945	'Cxcl10'	mRNA	1.61	3.59	2.19	0.52	1.95	0.67	0.83	1.74	1.9775	1.2975	0.59372	0.00570792	04060///Cytokine-cytokine receptor interaction+++04061///Viral protein interaction with cytokine and cytokine receptor+++04062///Chemokine signaling pathway+++04620///Toll-like receptor signaling pathway+++04622///RIG-I-like receptor signaling pathway+++04623///Cytosolic DNA-sensing pathway+++04657///IL-17 signaling pathway+++04668///TNF signaling pathway+++05160///Hepatitis C+++05164///Influenza…	H01360///Allergic rhinitis
15950	'Ifi203'	mRNA	3.03	3.81	1.83	1.33	1.51	2.47	2.17	1.51	2.5	1.915	0.392695	3.46356e-06
15957	'Ifit1'	mRNA	0.93	6.47	1.02	0.44	1.38	0.55	1.73	2.69	2.215	1.5875	0.473623	5.89329e-05	05160///Hepatitis C
15959	'Ifit3'	mRNA	1.94	19.84	2	1.32	2.15	2.29	6.77	6.91	6.275	4.53	0.448785	3.85037e-08
15976	'Ifnar2'	mRNA	94.24	95.91	99.25	89.26	100.7	96.34	105.75	112.7	94.665	103.873	-0.157265	6.79017e-10	04060///Cytokine-cytokine receptor interaction+++04151///PI3K-Akt signaling pathway+++04217///Necroptosis+++04380///Osteoclast differentiation+++04620///Toll-like receptor signaling pathway+++04621///NOD-like receptor signaling pathway+++04630///JAK-STAT signaling pathway+++04650///Natural killer cell mediated cytotoxicity+++05160///Hepatitis C+++05162///Measles+++05164///Influenza A+++05165///Hu…	H02525///Disorders of innate immunity
16000	'Igf1'	mRNA	100.13	87.91	86.33	78.14	69.83	83.17	75.28	82.25	88.1275	77.6325	0.143716	2.50817e-42	01521///EGFR tyrosine kinase inhibitor resistance+++01522///Endocrine resistance+++04010///MAPK signaling pathway+++04014///Ras signaling pathway+++04015///Rap1 signaling pathway+++04066///HIF-1 signaling pathway+++04068///FoxO signaling pathway+++04114///Oocyte meiosis+++04115///p53 signaling pathway+++04150///mTOR signaling pathway+++04151///PI3K-Akt signaling pathway+++04152///AMPK signaling p…	H00015///Malignant pleural mesothelioma+++H02040///Insulin-like growth factor I deficiency
16001	'Igf1r'	mRNA	0.24	0.14	0.09	0.14	0.06	0.13	0.14	0.1	0.1525	0.1075	0.454773	0.0316331	01521///EGFR tyrosine kinase inhibitor resistance+++01522///Endocrine resistance+++04010///MAPK signaling pathway+++04014///Ras signaling pathway+++04015///Rap1 signaling pathway+++04066///HIF-1 signaling pathway+++04068///FoxO signaling pathway+++04114///Oocyte meiosis+++04140///Autophagy - animal+++04144///Endocytosis+++04150///mTOR signaling pathway+++04151///PI3K-Akt signaling pathway+++04152…	H00015///Malignant pleural mesothelioma+++H00048///Hepatocellular carcinoma+++H00050///Synovial sarcoma+++H01274///Growth delay due to insulin-like growth factor I resistance
16004	'Igf2r'	mRNA	7.2	4.19	4.2	3.62	4.27	3.67	3.51	4.55	4.8025	4	0.2031	5.55128e-07	04142///Lysosome+++04144///Endocytosis
16005	'Igfals'	mRNA	75.74	72.7	72.46	52.78	58.11	48.73	51.2	70.16	68.42	57.05	0.229969	1.42668e-23	04935///Growth hormone synthesis, secretion and action	H01907///Acid-labile subunit deficiency
16007	'Ccn1'	mRNA	3.5	3.8	4.53	2.84	2.55	3.07	2.57	2.51	3.6675	2.675	0.420211	6.58992e-05
16008	'Igfbp2'	mRNA	957.11	776.15	1149.37	1155.84	1250.02	1630.29	1049.11	567.21	1009.62	1124.16	-0.173051	3.61618e-104
16009	'Igfbp3'	mRNA	16.92	11.98	8.93	7.78	5.11	7.51	6.67	6.64	11.4025	6.4825	0.740389	7.53228e-38	04115///p53 signaling pathway+++04218///Cellular senescence+++04935///Growth hormone synthesis, secretion and action+++05202///Transcriptional misregulation in cancer
16010	'Igfbp4'	mRNA	1118.74	1043.65	880.32	969.19	1002.79	920.24	922.1	1135.47	1002.98	995.15	-0.0211932	0.00025918
16011	'Igfbp5'	mRNA	3.21	3.18	1.65	2.32	1.12	1.46	1.48	2.01	2.59	1.5175	0.730648	1.81187e-22
16068	'Il18bp'	mRNA	7.63	26.05	5.76	4.48	5.61	7.24	66.08	71.25	10.98	37.545	-1.76823	4.25973e-276
16069	'Jchain'	mRNA	2.78	2.42	1.44	2.34	1.56	2.76	1.97	0.69	2.245	1.745	0.289097	0.0256705
16145	'Igtp'	mRNA	17.95	155.79	12.99	8.74	16.83	12.22	34.62	65.11	48.8675	32.195	0.607631	2.17728e-92	05145///Toxoplasmosis
16147	'Ihh'	mRNA	0.71	0.38	0.87	0.41	0.32	0.23	0.39	0.37	0.5925	0.3275	0.815363	0.00209758	04340///Hedgehog signaling pathway+++05205///Proteoglycans in cancer	H00482///Brachydactyly+++H00675///Acrocapitofemoral dysplasia
16149	'Cd74'	mRNA	107.08	58.04	86.59	62.42	72.15	96.5	48.29	44.25	78.5325	65.2975	0.203757	4.31482e-12	04612///Antigen processing and presentation+++05152///Tuberculosis+++05168///Herpes simplex virus 1 infection
16151	'Ikbkg'	mRNA	10.64	9.11	7.62	6.76	9.99	8.89	11.1	13.49	8.5325	10.8675	-0.388724	3.23237e-36	01523///Antifolate resistance+++04010///MAPK signaling pathway+++04014///Ras signaling pathway+++04062///Chemokine signaling pathway+++04064///NF-kappa B signaling pathway+++04151///PI3K-Akt signaling pathway+++04210///Apoptosis+++04380///Osteoclast differentiation+++04620///Toll-like receptor signaling pathway+++04621///NOD-like receptor signaling pathway+++04622///RIG-I-like receptor signaling …	H00089///IFN-gamma/IL-12 axis+++H00095///Ectodermal dysplasia associated immunodeficiency+++H00540///Osteoporosis, lymphedema, anhydrotic ectodermal dysplasia with immunodeficiency (OLEDAID)+++H00645///Incontinentia pigmenti+++H01245///Immunodeficiency without anhidrotic ectodermal dysplasia
16157	'Il11ra1'	mRNA	18.06	22.89	19.32	20.59	18.93	23.5	31.46	25.48	20.215	24.8425	-0.32708	1.66958e-14	04060///Cytokine-cytokine receptor interaction+++04630///JAK-STAT signaling pathway+++04640///Hematopoietic cell lineage	H02254///Craniosynostosis and dental anomalies
16161	'Il12rb1'	mRNA	1.36	1.12	0.99	0.84	0.68	0.82	0.75	0.77	1.0775	0.755	0.504284	0.000182014	04060///Cytokine-cytokine receptor interaction+++04630///JAK-STAT signaling pathway+++04658///Th1 and Th2 cell differentiation+++04659///Th17 cell differentiation+++05200///Pathways in cancer+++05321///Inflammatory bowel disease	H00089///IFN-gamma/IL-12 axis
16164	'Il13ra1'	mRNA	8.11	6.49	4.02	3.49	4.82	5.83	7.01	11.99	5.5275	7.4125	-0.476272	4.17076e-19	04060///Cytokine-cytokine receptor interaction+++04630///JAK-STAT signaling pathway+++05200///Pathways in cancer
16176	'Il1b'	mRNA	4.78	1.31	3.44	2.35	4.64	6.67	1.93	2.97	2.97	4.0525	-0.523493	4.56224e-05	01523///Antifolate resistance+++04010///MAPK signaling pathway+++04060///Cytokine-cytokine receptor interaction+++04064///NF-kappa B signaling pathway+++04217///Necroptosis+++04380///Osteoclast differentiation+++04620///Toll-like receptor signaling pathway+++04621///NOD-like receptor signaling pathway+++04623///Cytosolic DNA-sensing pathway+++04625///C-type lectin receptor signaling pathway+++046…	H01492///Systemic sclerosis
16177	'Il1r1'	mRNA	23.66	12.59	13.01	9	13.53	22.14	12.89	24.2	14.565	18.19	-0.377634	6.57732e-38	04010///MAPK signaling pathway+++04060///Cytokine-cytokine receptor interaction+++04064///NF-kappa B signaling pathway+++04380///Osteoclast differentiation+++04640///Hematopoietic cell lineage+++04659///Th17 cell differentiation+++04750///Inflammatory mediator regulation of TRP channels+++05130///Pathogenic Escherichia coli infection+++05131///Shigellosis+++05146///Amoebiasis+++05163///Human cyto…	H01492///Systemic sclerosis
16179	'Irak1'	mRNA	21.56	11.33	12.16	9.72	10.83	10.17	9.32	15.79	13.6925	11.5275	0.147865	0.000101452	04010///MAPK signaling pathway+++04064///NF-kappa B signaling pathway+++04620///Toll-like receptor signaling pathway+++04624///Toll and Imd signaling pathway+++04722///Neurotrophin signaling pathway+++04936///Alcoholic liver disease+++05130///Pathogenic Escherichia coli infection+++05132///Salmonella infection+++05133///Pertussis+++05135///Yersinia infection+++05140///Leishmaniasis+++05142///Chag…
16180	'Il1rap'	mRNA	103.49	83.5	69.23	60.49	67.99	69.81	61.2	94.84	79.1775	73.46	0.0771869	6.33847e-05	04010///MAPK signaling pathway+++04060///Cytokine-cytokine receptor interaction+++04659///Th17 cell differentiation+++04750///Inflammatory mediator regulation of TRP channels
16181	'Il1rn'	mRNA	1.39	1.08	0.61	0.96	1.71	1.38	1.59	3.04	1.01	1.93	-0.973133	1.22732e-11	04060///Cytokine-cytokine receptor interaction	H00084///Graft-versus-host disease+++H01275///Interleukin 1 receptor antagonist deficiency (DIRA)
16188	'Il3ra'	mRNA	1.19	1.09	1.09	1.2	0.72	1.06	3.44	1.58	1.1425	1.7	-0.487659	0.0160822	04060///Cytokine-cytokine receptor interaction+++04151///PI3K-Akt signaling pathway+++04210///Apoptosis+++04630///JAK-STAT signaling pathway+++04640///Hematopoietic cell lineage+++05200///Pathways in cancer
16190	'Il4ra'	mRNA	7.76	7.94	4.81	5.07	6.98	5.08	6.73	9.87	6.395	7.165	-0.201594	3.69823e-06	04060///Cytokine-cytokine receptor interaction+++04151///PI3K-Akt signaling pathway+++04630///JAK-STAT signaling pathway+++04640///Hematopoietic cell lineage+++04658///Th1 and Th2 cell differentiation+++04659///Th17 cell differentiation+++05200///Pathways in cancer+++05321///Inflammatory bowel disease	H00079///Asthma+++H01358///Atopic dermatitis+++H01563///HIV infection
16194	'Il6ra'	mRNA	39.99	12.27	9.43	5.06	12.32	6.96	4.38	22.87	16.6875	11.6325	0.424994	5.14915e-28	01521///EGFR tyrosine kinase inhibitor resistance+++04060///Cytokine-cytokine receptor interaction+++04061///Viral protein interaction with cytokine and cytokine receptor+++04066///HIF-1 signaling pathway+++04151///PI3K-Akt signaling pathway+++04630///JAK-STAT signaling pathway+++04640///Hematopoietic cell lineage+++04659///Th17 cell differentiation+++04932///Non-alcoholic fatty liver disease+++0…	H01968///Hyper-IgE syndrome
16195	'Il6st'	mRNA	22.31	7.85	5.98	5.22	8.34	6.62	7.3	12.98	10.34	8.81	0.129624	0.000308969	04060///Cytokine-cytokine receptor interaction+++04061///Viral protein interaction with cytokine and cytokine receptor+++04550///Signaling pathways regulating pluripotency of stem cells+++04630///JAK-STAT signaling pathway+++04659///Th17 cell differentiation+++05167///Kaposi sarcoma-associated herpesvirus infection+++05171///Coronavirus disease - COVID-19+++05200///Pathways in cancer+++05203///Vi…	H01968///Hyper-IgE syndrome
16201	'Ilf3'	mRNA	8.09	5.63	4.82	4.86	5.04	4.24	3.47	5.5	5.85	4.5625	0.303262	6.87394e-07
16202	'Ilk'	mRNA	34.49	24.59	24.12	18.71	25.35	19.69	19.89	28.08	25.4775	23.2525	0.0825248	0.0433412	03320///PPAR signaling pathway+++04360///Axon guidance+++04510///Focal adhesion+++05100///Bacterial invasion of epithelial cells+++05131///Shigellosis+++05213///Endometrial cancer
16206	'Lrig1'	mRNA	9.42	5.92	4.65	4.13	4.97	5.75	5.49	10.43	6.03	6.66	-0.194527	6.16876e-05
16210	'Impact'	mRNA	5.93	6.69	4.47	5.3	5.65	7.14	6.7	7.29	5.5975	6.695	-0.296978	1.02579e-07
16323	'Inhba'	mRNA	0.34	0.16	0.2	0.11	0.22	0.2	0.15	0.51	0.2025	0.27	-0.458516	0.0279368	04060///Cytokine-cytokine receptor interaction+++04350///TGF-beta signaling pathway+++04550///Signaling pathways regulating pluripotency of stem cells
16325	'Inhbc'	mRNA	82.82	80.31	71.04	66.13	85.93	73.01	68.7	88.18	75.075	78.955	-0.105609	1.04721e-06	04060///Cytokine-cytokine receptor interaction+++04350///TGF-beta signaling pathway+++04550///Signaling pathways regulating pluripotency of stem cells
16326	'Inhbe'	mRNA	24.99	29.26	17.51	11.96	23.77	18.15	18.42	33.41	20.93	23.4375	-0.200502	1.34528e-07	04060///Cytokine-cytokine receptor interaction+++04350///TGF-beta signaling pathway+++04550///Signaling pathways regulating pluripotency of stem cells
16330	'Inpp5b'	mRNA	12.55	7.06	6.26	3.94	8.19	5.32	6.29	13.45	7.4525	8.3125	-0.220574	3.5911e-06	00562///Inositol phosphate metabolism+++04070///Phosphatidylinositol signaling system	H00692///Lowe syndrome+++H00694///Dent disease
16332	'Inppl1'	mRNA	10.59	6.08	5.42	5.34	6.11	5.09	4.62	7.41	6.8575	5.8075	0.185025	7.73514e-05	00562///Inositol phosphate metabolism+++04070///Phosphatidylinositol signaling system+++04662///B cell receptor signaling pathway+++04666///Fc gamma R-mediated phagocytosis+++04910///Insulin signaling pathway	H01828///Opsismodysplasia
16363	'Irf2'	mRNA	23.37	15.31	13.52	11.17	17.72	12.2	11.36	28.26	15.8425	17.385	-0.176714	1.99425e-05
16391	'Irf9'	mRNA	13.09	23.61	9.71	6.86	13.95	11.06	12.68	19.72	13.3175	14.3525	-0.125225	0.00616895	04217///Necroptosis+++04380///Osteoclast differentiation+++04621///NOD-like receptor signaling pathway+++04625///C-type lectin receptor signaling pathway+++04630///JAK-STAT signaling pathway+++05160///Hepatitis C+++05162///Measles+++05164///Influenza A+++05165///Human papillomavirus infection+++05167///Kaposi sarcoma-associated herpesvirus infection+++05168///Herpes simplex virus 1 infection+++05…	H02525///Disorders of innate immunity
16396	'Itch'	mRNA	20.25	10.05	8.33	6.52	9.48	7.82	7.04	16.57	11.2875	10.2275	0.0775867	0.0246275	04120///Ubiquitin mediated proteolysis+++04144///Endocytosis+++04668///TNF signaling pathway+++04932///Non-alcoholic fatty liver disease	H01232///Syndromic multisystem autoimmune disease
16400	'Itga3'	mRNA	1.75	1.46	0.94	1.05	1.2	0.8	0.8	1.51	1.3	1.0775	0.254286	0.0191372	04151///PI3K-Akt signaling pathway+++04510///Focal adhesion+++04512///ECM-receptor interaction+++04640///Hematopoietic cell lineage+++04810///Regulation of actin cytoskeleton+++05165///Human papillomavirus infection+++05200///Pathways in cancer+++05222///Small cell lung cancer+++05410///Hypertrophic cardiomyopathy+++05412///Arrhythmogenic right ventricular cardiomyopathy+++05414///Dilated cardiom…	H02500///Congenital interstitial lung disease with nephrotic syndrome and epidermolysis bullosa
16401	'Itga4'	mRNA	0.33	0.17	0.29	0.12	0.16	0.22	0.1	0.16	0.2275	0.16	0.439738	0.0170101	04151///PI3K-Akt signaling pathway+++04510///Focal adhesion+++04512///ECM-receptor interaction+++04514///Cell adhesion molecules+++04640///Hematopoietic cell lineage+++04670///Leukocyte transendothelial migration+++04672///Intestinal immune network for IgA production+++04810///Regulation of actin cytoskeleton+++05135///Yersinia infection+++05140///Leishmaniasis+++05165///Human papillomavirus infe…
16402	'Itga5'	mRNA	5.83	3.33	4.33	2.57	3.97	3.31	4.18	6.78	4.015	4.56	-0.232504	9.15311e-05	04145///Phagosome+++04151///PI3K-Akt signaling pathway+++04510///Focal adhesion+++04512///ECM-receptor interaction+++04640///Hematopoietic cell lineage+++04810///Regulation of actin cytoskeleton+++05100///Bacterial invasion of epithelial cells+++05131///Shigellosis+++05133///Pertussis+++05135///Yersinia infection+++05165///Human papillomavirus infection+++05168///Herpes simplex virus 1 infection+…
16412	'Itgb1'	mRNA	51.98	28.98	27.8	26.19	28.69	25.99	25.69	39.94	33.7375	30.0775	0.108708	1.17769e-06	04015///Rap1 signaling pathway+++04145///Phagosome+++04151///PI3K-Akt signaling pathway+++04360///Axon guidance+++04510///Focal adhesion+++04512///ECM-receptor interaction+++04514///Cell adhesion molecules+++04530///Tight junction+++04611///Platelet activation+++04670///Leukocyte transendothelial migration+++04810///Regulation of actin cytoskeleton+++05100///Bacterial invasion of epithelial cells…
16419	'Itgb5'	mRNA	28.36	27.03	30.11	23.56	27.82	24.17	36.83	33.09	27.265	30.4775	-0.165765	3.5302e-08	04145///Phagosome+++04151///PI3K-Akt signaling pathway+++04510///Focal adhesion+++04512///ECM-receptor interaction+++04810///Regulation of actin cytoskeleton+++05165///Human papillomavirus infection+++05205///Proteoglycans in cancer+++05410///Hypertrophic cardiomyopathy+++05412///Arrhythmogenic right ventricular cardiomyopathy+++05414///Dilated cardiomyopathy
16423	'Cd47'	mRNA	35.32	37.3	27.87	30.13	27.16	30.04	42.33	42.3	32.655	35.4575	-0.149613	5.82991e-07	04512///ECM-receptor interaction
16424	'Itih1'	mRNA	260.76	251.21	204.46	219.89	229.03	249.49	290.3	397.42	234.08	291.56	-0.343502	1.21112e-290
16432	'Itm2b'	mRNA	930.58	831.84	754	732.35	865.04	758.09	823	920.79	812.192	841.73	-0.0900575	3.46498e-38		H01184///Familial dementia+++H02288///Retinal dystrophy with inner retinal dysfunction and ganglion cell abnormalities
16434	'Itpa'	mRNA	24.36	19.41	22.43	22.17	23.56	23.22	25.7	27.07	22.0925	24.8875	-0.203416	0.000118215	00230///Purine metabolism+++00983///Drug metabolism - other enzymes	H00606///Early infantile epileptic encephalopathy
16438	'Itpr1'	mRNA	12.18	5.13	4.06	3.53	5.45	3.72	3.59	7.65	6.225	5.1025	0.20474	3.0344e-09	04020///Calcium signaling pathway+++04022///cGMP-PKG signaling pathway+++04070///Phosphatidylinositol signaling system+++04114///Oocyte meiosis+++04140///Autophagy - animal+++04210///Apoptosis+++04218///Cellular senescence+++04270///Vascular smooth muscle contraction+++04371///Apelin signaling pathway+++04540///Gap junction+++04611///Platelet activation+++04621///NOD-like receptor signaling pathw…	H00063///Spinocerebellar ataxia (SCA)
16449	'Jag1'	mRNA	1.24	0.29	0.43	0.4	0.28	0.34	0.24	0.42	0.59	0.32	0.78138	3.09529e-06	01522///Endocrine resistance+++04330///Notch signaling pathway+++04371///Apelin signaling pathway+++04658///Th1 and Th2 cell differentiation+++04668///TNF signaling pathway+++05165///Human papillomavirus infection+++05200///Pathways in cancer+++05207///Chemical carcinogenesis - receptor activation+++05224///Breast cancer	H00264///Charcot-Marie-Tooth disease+++H00549///Tetralogy of Fallot+++H00551///Alagille syndrome
16451	'Jak1'	mRNA	21.95	13.64	12.96	10.56	14.8	12.72	12.45	21.25	14.7775	15.305	-0.0788484	0.00815712	01521///EGFR tyrosine kinase inhibitor resistance+++04151///PI3K-Akt signaling pathway+++04217///Necroptosis+++04380///Osteoclast differentiation+++04550///Signaling pathways regulating pluripotency of stem cells+++04621///NOD-like receptor signaling pathway+++04630///JAK-STAT signaling pathway+++04658///Th1 and Th2 cell differentiation+++04659///Th17 cell differentiation+++05140///Leishmaniasis+…	H02537///Autoinflammation, immune dysregulation, and eosinophilia
16453	'Jak3'	mRNA	1.54	1.7	1.01	0.74	0.79	1.17	1.94	2.56	1.2475	1.615	-0.409435	0.000266105	04062///Chemokine signaling pathway+++04151///PI3K-Akt signaling pathway+++04217///Necroptosis+++04550///Signaling pathways regulating pluripotency of stem cells+++04630///JAK-STAT signaling pathway+++04658///Th1 and Th2 cell differentiation+++04659///Th17 cell differentiation+++05161///Hepatitis B+++05162///Measles+++05166///Human T-cell leukemia virus 1 infection+++05169///Epstein-Barr virus in…	H00091///T-B+Severe combined immunodeficiency
16475	'Ajuba'	mRNA	0.39	0.28	0.27	0.1	0.29	0.12	0.32	0.78	0.26	0.3775	-0.580851	0.0202124	04390///Hippo signaling pathway+++04391///Hippo signaling pathway - fly+++04392///Hippo signaling pathway - multiple species
16476	'Jun'	mRNA	11.13	6.88	6.2	5.28	6.94	7.32	4.58	7	7.3725	6.46	0.128092	0.0213741	01522///Endocrine resistance+++04010///MAPK signaling pathway+++04012///ErbB signaling pathway+++04013///MAPK signaling pathway - fly+++04024///cAMP signaling pathway+++04137///Mitophagy - animal+++04210///Apoptosis+++04214///Apoptosis - fly+++04310///Wnt signaling pathway+++04380///Osteoclast differentiation+++04510///Focal adhesion+++04530///Tight junction+++04620///Toll-like receptor signaling…
16478	'Jund'	mRNA	29.5	27.08	26.1	33.85	27.55	27.74	25.98	28.92	29.1325	27.5475	0.0574373	0.046041	04010///MAPK signaling pathway+++04380///Osteoclast differentiation+++04657///IL-17 signaling pathway+++04928///Parathyroid hormone synthesis, secretion and action
16504	'Kcnc3'	mRNA	0.96	0.25	0.29	0.14	0.2	0.24	0.21	0.34	0.41	0.2475	0.55615	0.00528368	05017///Spinocerebellar ataxia	H00063///Spinocerebellar ataxia (SCA)
16513	'Kcnj10'	mRNA	1.01	0.42	0.32	0.29	0.31	0.44	0.19	0.44	0.51	0.345	0.469272	0.0062557	04971///Gastric acid secretion+++05016///Huntington disease	H00605///Deafness, autosomal recessive+++H00803///Seizures-sensorineural deafness-ataxia-mental retardation-electrolyte imbalance (SESAME)
16525	'Kcnk1'	mRNA	0.14	0.03	0.68	0.76	0.29	0.21	0.24	0.25	0.4025	0.2475	0.704623	0.0165588
16529	'Kcnk5'	mRNA	16.12	11.1	14.22	10.69	11.19	7.12	8.34	13.52	13.0325	10.0425	0.342656	2.60008e-16	04742///Taste transduction+++04974///Protein digestion and absorption
16541	'Napsa'	mRNA	0.23	0.24	0.09	0.27	0.24	0.55	0.49	0.16	0.2075	0.36	-0.84492	0.0472338	04142///Lysosome
16543	'Mdfic'	mRNA	3.68	1.93	2.5	1.79	2.73	2.61	3.75	3.39	2.475	3.12	-0.402407	1.67402e-06
16548	'Khk'	mRNA	384.34	375.8	436.88	384.55	333.36	391.77	437.25	445.89	395.392	402.067	-0.0509653	6.73326e-06	00051///Fructose and mannose metabolism
16554	'Kif13b'	mRNA	6.73	4	2.81	2.19	3.42	2.99	3.29	6.34	3.9325	4.01	-0.0908413	0.0330459
16558	'Kif16b'	mRNA	3.12	1.2	1.33	0.9	1.3	1.23	1.11	1.68	1.6375	1.33	0.182667	0.0259669
16561	'Kif1b'	mRNA	28.2	12.33	12.76	8.68	12.71	10.61	9.89	17.57	15.4925	12.695	0.215309	4.19274e-22		H00043///Neuroblastoma+++H00264///Charcot-Marie-Tooth disease+++H00265///Hereditary sensory and autonomic neuropathy+++H00266///Hereditary spastic paraplegia+++H00773///Autosomal dominant intellectual developmental disorder+++H01351///Spastic ataxia
16562	'Kif1c'	mRNA	81.9	28.49	30.3	28.97	34.51	26.76	20.3	44.33	42.415	31.475	0.278153	2.41741e-56		H00043///Neuroblastoma+++H00264///Charcot-Marie-Tooth disease+++H00265///Hereditary sensory and autonomic neuropathy+++H00266///Hereditary spastic paraplegia+++H00773///Autosomal dominant intellectual developmental disorder+++H01351///Spastic ataxia
16564	'Kif21a'	mRNA	10.7	5.03	4.11	3.6	4.7	3.72	4.59	7.85	5.86	5.215	0.0910068	0.0363519		H00838///Congenital fibrosis of the extraocular muscles
16565	'Kif21b'	mRNA	0.32	0.09	0.16	0.06	0.08	0.13	0.09	0.05	0.1575	0.0875	0.736836	0.0029201		H00838///Congenital fibrosis of the extraocular muscles
16569	'Kif3b'	mRNA	2.9	1.34	1.21	1.23	1.02	0.98	0.82	1.57	1.67	1.0975	0.539262	7.06481e-09		H00527///Retinitis pigmentosa
16574	'Kif5c'	mRNA	0.01	0	0	0	0.01	0.03	0.01	0.01	0.0025	0.015	-2.56315	0.0492752	04144///Endocytosis+++04728///Dopaminergic synapse+++05010///Alzheimer disease+++05012///Parkinson disease+++05014///Amyotrophic lateral sclerosis+++05016///Huntington disease+++05020///Prion disease+++05022///Pathways of neurodegeneration - multiple diseases+++05132///Salmonella infection+++05223///Non-small cell lung cancer	H00266///Hereditary spastic paraplegia+++H01881///Complex cortical dysplasia with other brain malformations
16578	'Kif9'	mRNA	0.19	0.3	0.25	0.07	0.21	0.22	0.26	0.55	0.2025	0.31	-0.738999	0.0131557
16579	'Kifap3'	mRNA	1.37	0.79	0.78	0.61	0.9	0.78	0.94	1.47	0.8875	1.0225	-0.2721	0.0429765
16589	'Uhmk1'	mRNA	12.12	5.13	5.69	3.66	5.74	4.36	3.7	7.44	6.65	5.31	0.241133	1.98257e-10
16593	'Klc1'	mRNA	4.07	2.57	3.07	2.56	3.33	2.82	2.13	2.17	3.0675	2.6125	0.207311	0.0295642	05010///Alzheimer disease+++05012///Parkinson disease+++05014///Amyotrophic lateral sclerosis+++05016///Huntington disease+++05020///Prion disease+++05022///Pathways of neurodegeneration - multiple diseases+++05132///Salmonella infection	H02114///Spastic paraplegia, optic atrophy, and neuropathy
16594	'Klc2'	mRNA	3.82	2.2	2.12	2.03	2.13	1.73	1.56	2.81	2.5425	2.0575	0.260732	0.0101993	05010///Alzheimer disease+++05012///Parkinson disease+++05014///Amyotrophic lateral sclerosis+++05016///Huntington disease+++05020///Prion disease+++05022///Pathways of neurodegeneration - multiple diseases+++05132///Salmonella infection	H02114///Spastic paraplegia, optic atrophy, and neuropathy
16597	'Klf12'	mRNA	4	1.82	2	1.09	2.2	1.5	1.23	2.33	2.2275	1.815	0.26467	2.77278e-06
16599	'Klf3'	mRNA	17.4	8.66	8.6	8.15	8.35	8.38	6.66	11.63	10.7025	8.755	0.228933	4.44424e-10	05202///Transcriptional misregulation in cancer
16600	'Klf4'	mRNA	0.64	0.19	0.5	0.31	0.15	0.37	0.23	0.18	0.41	0.2325	0.758779	0.00458749	04550///Signaling pathways regulating pluripotency of stem cells+++05207///Chemical carcinogenesis - receptor activation	H01556///Meningioma
16601	'Klf9'	mRNA	36.14	20	18.5	17.77	18.55	18.23	14.02	22.01	23.1025	18.2025	0.282601	8.67738e-26		H01877///Chromosome 15q13.3 microdeletion syndrome
16621	'Klkb1'	mRNA	58.6	40.81	44.91	38.32	40.96	42.11	43.11	46.24	45.66	43.105	0.0338184	0.0438591	04610///Complement and coagulation cascades	H01078///Fletcher factor deficiency
16625	'Serpina3c'	mRNA	15.35	24.65	15.43	18.94	12.05	22.39	33.98	18.51	18.5925	21.7325	-0.269221	4.49322e-09		H01163///Corticosteroid-binding globulin (CBG) deficiency
16644	'Kng1'	mRNA	1719.68	1362.29	1365.79	1325.04	1361.43	1412.57	1334.93	1767.06	1443.2	1469	-0.0622635	3.88442e-35	04022///cGMP-PKG signaling pathway+++04071///Sphingolipid signaling pathway+++04080///Neuroactive ligand-receptor interaction+++04610///Complement and coagulation cascades+++04750///Inflammatory mediator regulation of TRP channels+++04810///Regulation of actin cytoskeleton+++05142///Chagas disease+++05143///African trypanosomiasis+++05200///Pathways in cancer	H01006///Hereditary angioedema
16646	'Kpna1'	mRNA	15.78	6.6	7.85	7.87	8.12	8.1	6.28	10.03	9.525	8.1325	0.14376	0.000191048	03013///Nucleocytoplasmic transport+++05132///Salmonella infection+++05164///Influenza A+++05207///Chemical carcinogenesis - receptor activation
16650	'Kpna6'	mRNA	10.05	5.52	5.62	4.02	5.53	4.07	4.75	7.84	6.3025	5.5475	0.12406	0.00500881	03013///Nucleocytoplasmic transport+++05164///Influenza A+++05207///Chemical carcinogenesis - receptor activation
16651	'Sspn'	mRNA	0.48	0.26	0.26	0.16	0.1	0.25	0.2	0.06	0.29	0.1525	0.810309	0.00252616
16658	'Mafb'	mRNA	19.22	10.94	11.14	11.86	9.87	10.84	9.74	12.46	13.29	10.7275	0.254021	5.00324e-10	04928///Parathyroid hormone synthesis, secretion and action	H00633///Duane retraction syndrome+++H01865///Multicentric carpotarsal osteolysis syndrome
16668	'Krt18'	mRNA	157.09	218.68	150.5	158.81	170.2	171.58	244.9	245.31	171.27	207.998	-0.307673	3.49169e-74	04915///Estrogen signaling pathway+++05150///Staphylococcus aureus infection	H00584///Epidermolysis bullosa simplex+++H00667///Woolly hair+++H00684///Pachyonychia congenita+++H00691///Bullous congenital ichthyosiform erythroderma (BCIE)+++H00708///Naegeli-Franceschetti-Jadassohn syndrome+++H00722///Epidermolytic palmoplantar keratoderma+++H00723///Non-epidermolytic palmoplantar keratoderma+++H00724///White sponge nevus+++H00726///Meesmann corneal dystrophy+++H00738///Icht…
16691	'Krt8'	mRNA	136.4	168.57	96.36	115.28	126.71	121.95	189.59	230.97	129.153	167.305	-0.403411	4.80163e-132		H00584///Epidermolysis bullosa simplex+++H00649///Ectodermal dysplasia, hair-nail type+++H00667///Woolly hair+++H00670///Monilethrix+++H00672///Pseudofolliculitis barbae+++H00684///Pachyonychia congenita+++H00691///Bullous congenital ichthyosiform erythroderma (BCIE)+++H00693///Ichthyosis bullosa of Siemens+++H00707///Ichthyosis hystrix, Curth-Macklin type+++H00710///Erythrokeratodermia variabili…
16768	'Lag3'	mRNA	0.2	0.27	0.33	0.19	0.2	0.45	0.59	0.29	0.2475	0.3825	-0.674794	0.0444723
16772	'Lama1'	mRNA	0.5	0.37	0.24	0.14	0.21	0.16	0.42	0.13	0.3125	0.23	0.349699	0.0289184	04151///PI3K-Akt signaling pathway+++04510///Focal adhesion+++04512///ECM-receptor interaction+++05145///Toxoplasmosis+++05146///Amoebiasis+++05165///Human papillomavirus infection+++05200///Pathways in cancer+++05222///Small cell lung cancer+++05410///Hypertrophic cardiomyopathy+++05412///Arrhythmogenic right ventricular cardiomyopathy+++05414///Dilated cardiomyopathy+++05416///Viral myocarditis	H00593///Limb-girdle muscular dystrophy+++H01958///Merosin-deficient congenital muscular dystrophy+++H02464///Poretti-Boltshauser syndrome
16773	'Lama2'	mRNA	0.36	0.12	0.1	0.08	0.07	0.1	0.12	0.09	0.165	0.095	0.65258	0.00496314	04151///PI3K-Akt signaling pathway+++04510///Focal adhesion+++04512///ECM-receptor interaction+++05145///Toxoplasmosis+++05146///Amoebiasis+++05165///Human papillomavirus infection+++05200///Pathways in cancer+++05222///Small cell lung cancer+++05410///Hypertrophic cardiomyopathy+++05412///Arrhythmogenic right ventricular cardiomyopathy+++05414///Dilated cardiomyopathy+++05416///Viral myocarditis	H00593///Limb-girdle muscular dystrophy+++H01958///Merosin-deficient congenital muscular dystrophy+++H02464///Poretti-Boltshauser syndrome
16774	'Lama3'	mRNA	0.75	0.64	0.46	0.4	0.43	0.33	0.68	1.27	0.5625	0.6775	-0.273642	0.0469879	04151///PI3K-Akt signaling pathway+++04510///Focal adhesion+++04512///ECM-receptor interaction+++05145///Toxoplasmosis+++05146///Amoebiasis+++05165///Human papillomavirus infection+++05200///Pathways in cancer+++05222///Small cell lung cancer	H00586///Epidermolysis bullosa, junctional+++H00813///Laryngo onycho cutaneous syndrome
16777	'Lamb1'	mRNA	1.99	0.72	0.56	0.59	0.55	0.59	0.61	0.44	0.965	0.5475	0.707705	1.90431e-08	04151///PI3K-Akt signaling pathway+++04510///Focal adhesion+++04512///ECM-receptor interaction+++05145///Toxoplasmosis+++05146///Amoebiasis+++05165///Human papillomavirus infection+++05200///Pathways in cancer+++05222///Small cell lung cancer	H00268///Lissencephaly
16780	'Lamb3'	mRNA	0.72	0.7	0.4	0.29	0.49	0.33	1.19	1.38	0.5275	0.8475	-0.733074	3.60058e-06	04151///PI3K-Akt signaling pathway+++04510///Focal adhesion+++04512///ECM-receptor interaction+++05145///Toxoplasmosis+++05146///Amoebiasis+++05165///Human papillomavirus infection+++05200///Pathways in cancer+++05222///Small cell lung cancer	H00586///Epidermolysis bullosa, junctional+++H00615///Amelogenesis imperfecta
16783	'Lamp1'	mRNA	511.7	362.91	412.17	405.27	418.32	369.48	325.85	433.83	423.012	386.87	0.0931702	4.04571e-26	04140///Autophagy - animal+++04142///Lysosome+++04145///Phagosome+++05152///Tuberculosis	H00150///Danon disease+++H01781///Autophagic vacuolar myopathy
16784	'Lamp2'	mRNA	471.97	333.02	293.13	310.23	336.13	300.73	270.78	394.68	352.087	325.58	0.0483722	7.07827e-07	04140///Autophagy - animal+++04142///Lysosome+++04145///Phagosome+++05152///Tuberculosis	H00150///Danon disease+++H01781///Autophagic vacuolar myopathy
16785	'Rpsa'	mRNA	426.3	452.62	503.88	570.65	449.09	530.33	519.85	388.16	488.363	471.858	0.023654	0.00786634	03010///Ribosome+++05171///Coronavirus disease - COVID-19	H01435///Congenital asplenia
16790	'Anpep'	mRNA	91.57	58.15	47.61	35.95	62.31	40.88	41.79	73.17	58.32	54.5375	0.0366363	0.0395419	00480///Glutathione metabolism+++04614///Renin-angiotensin system+++04640///Hematopoietic cell lineage
16792	'Laptm5'	mRNA	10.07	9.42	7.72	5.84	5.76	11.21	10.11	8.97	8.2625	9.0125	-0.185297	0.00130633	04142///Lysosome
16796	'Lasp1'	mRNA	33.23	22.07	20.93	14.61	26.05	15.46	20.38	32.44	22.71	23.5825	-0.102175	0.000416262
16803	'Lbp'	mRNA	114.14	106.98	99.9	73.19	120.29	100.39	86.82	162.95	98.5525	117.612	-0.28284	4.024e-70	04064///NF-kappa B signaling pathway+++04620///Toll-like receptor signaling pathway+++04936///Alcoholic liver disease+++05152///Tuberculosis+++05417///Lipid and atherosclerosis
16816	'Lcat'	mRNA	834.19	743.75	659.64	637.66	735.22	704.79	680.26	847.6	718.81	741.967	-0.0837348	1.18769e-21	00564///Glycerophospholipid metabolism+++04979///Cholesterol metabolism	H00158///Lecithin:cholesterol acyltransferase deficiency+++H02505///Atherosclerosis
16825	'Ldb1'	mRNA	23.12	18.59	18.73	15.48	16.9	16.33	14.81	17.31	18.98	16.3375	0.146661	0.000733786	05202///Transcriptional misregulation in cancer
16832	'Ldhb'	mRNA	3.55	2.1	3.42	2.71	1.24	2.74	2.79	1.46	2.945	2.0575	0.458331	0.00300218	00010///Glycolysis / Gluconeogenesis+++00270///Cysteine and methionine metabolism+++00620///Pyruvate metabolism+++00640///Propanoate metabolism+++04066///HIF-1 signaling pathway+++04922///Glucagon signaling pathway+++05230///Central carbon metabolism in cancer	H00069///Glycogen storage disease+++H01762///Muscle glycogen storage disease+++H01946///Glycogen storage disease type XI
16835	'Ldlr'	mRNA	32.2	16.39	21.21	13.05	18.2	13.22	10.87	21.41	20.7125	15.925	0.325448	3.06065e-30	04144///Endocytosis+++04913///Ovarian steroidogenesis+++04925///Aldosterone synthesis and secretion+++04927///Cortisol synthesis and secretion+++04934///Cushing syndrome+++04976///Bile secretion+++04979///Cholesterol metabolism+++05145///Toxoplasmosis+++05160///Hepatitis C+++05417///Lipid and atherosclerosis	H00155///Familial hypercholesterolemia+++H01383///Hyperlipoproteinemia type IIa+++H01635///Hyperlipidemia+++H02505///Atherosclerosis
16840	'Cnmd'	mRNA	1.26	1.19	2.67	2.42	0.99	1.36	1.68	1.47	1.885	1.375	0.454254	0.0148734
16841	'Lect2'	mRNA	198.87	225.45	163.35	187.69	208.45	195.99	338.72	258.27	193.84	250.357	-0.41007	4.22912e-84
16847	'Lepr'	mRNA	1.38	0.53	0.56	0.23	0.48	0.73	0.92	0.99	0.675	0.78	-0.3585	0.00843178	04060///Cytokine-cytokine receptor interaction+++04080///Neuroactive ligand-receptor interaction+++04152///AMPK signaling pathway+++04630///JAK-STAT signaling pathway+++04920///Adipocytokine signaling pathway+++04932///Non-alcoholic fatty liver disease	H02060///Leptin receptor deficiency
16854	'Lgals3'	mRNA	4.41	5.37	6.18	4.02	3.99	7.55	7.58	6.09	4.995	6.3025	-0.373962	0.0001381
16855	'Lgals4'	mRNA	10.15	6.75	5.06	6.04	7.63	8.07	15.32	7.76	7	9.695	-0.518443	1.88632e-11
16859	'Lgals9'	mRNA	197.46	232.29	121.52	92.44	143.93	96.53	194.07	285.18	160.928	179.928	-0.202087	8.75859e-32
16865	'Eif2d'	mRNA	21.37	21.35	18.7	15.91	18.49	15.27	25.59	25.32	19.3325	21.1675	-0.174066	3.0978e-05
16874	'Lhx6'	mRNA	0.96	0.39	0.95	0.56	0.46	0.45	0.83	1.92	0.715	0.915	-0.36704	0.0232786
16880	'Lifr'	mRNA	45.34	46.89	35.72	35.22	37.48	32.3	26.81	42.61	40.7925	34.8	0.232444	1.55122e-25	04060///Cytokine-cytokine receptor interaction+++04550///Signaling pathways regulating pluripotency of stem cells+++04630///JAK-STAT signaling pathway	H00462///Stuve-Wiedemann syndrome
16882	'Lig3'	mRNA	3.76	2.64	2.26	1.55	2.58	1.86	2.67	4.45	2.5525	2.89	-0.225873	0.000381518	03410///Base excision repair
16889	'Lipa'	mRNA	85.01	57.1	44.84	46.47	55.21	44.53	52.4	79.99	58.355	58.0325	-0.0429774	0.0309829	00100///Steroid biosynthesis+++04142///Lysosome+++04979///Cholesterol metabolism	H00148///Lysosomal acid lipase deficiency
16891	'Lipg'	mRNA	6.5	3.04	2.35	1.2	3.47	1.92	1.65	3.11	3.2725	2.5375	0.286046	0.000316851	00561///Glycerolipid metabolism+++04979///Cholesterol metabolism
16898	'Rps2'	mRNA	1172.42	1147.33	1197.11	1335.06	1258.11	1177.87	1134.04	971.47	1212.98	1135.37	0.0645954	1.31794e-14	03010///Ribosome+++05171///Coronavirus disease - COVID-19
16905	'Lmna'	mRNA	21.19	21.43	24.54	20.29	26.97	23.36	25.23	21.79	21.8625	24.3375	-0.207892	1.64867e-09	04210///Apoptosis+++05410///Hypertrophic cardiomyopathy+++05412///Arrhythmogenic right ventricular cardiomyopathy+++05414///Dilated cardiomyopathy	H00264///Charcot-Marie-Tooth disease+++H00294///Dilated cardiomyopathy+++H00420///Familial partial lipodystrophy+++H00563///Emery-Dreifuss muscular dystrophy+++H00590///Congenital muscular dystrophies (CMD/MDC)+++H00601///Hutchinson-Gilford progeria syndrome+++H00663///Restrictive dermopathy+++H00665///Mandibuloacral dysplasia
16911	'Lmo4'	mRNA	9.18	5.92	7.6	7.34	5	7.08	6.48	6.47	7.51	6.2575	0.205222	0.0133357
16912	'Psmb9'	mRNA	31.82	162.32	27.58	16.08	23.63	20.02	124.11	134.38	59.45	75.535	-0.373535	6.81954e-21	03050///Proteasome	H02532///Proteasome-associated autoinflammatory syndrome
16913	'Psmb8'	mRNA	46.2	182.52	49.26	40.38	47.59	48.82	222.09	197.35	79.59	128.963	-0.720936	3.72704e-182	03050///Proteasome	H01741///Autoinflammation lipodystrophy and dermatosis syndrome+++H02532///Proteasome-associated autoinflammatory syndrome
16918	'Mycl'	mRNA	3.46	1.33	1.47	1.79	2.73	1.15	2.05	4.12	2.0125	2.5125	-0.382253	6.3675e-05
16922	'Phyh'	mRNA	1545	1385.96	1304.01	1213.74	1442.23	1330.02	1437.73	1245.73	1362.18	1363.93	-0.0482841	2.3129e-15	04146///Peroxisome	H00075///Refsum disease
16923	'Sh2b3'	mRNA	8.77	5.32	5.05	3.88	4.93	3.93	4.2	5.93	5.755	4.7475	0.217285	8.36047e-05	04722///Neurotrophin signaling pathway	H00408///Type 1 diabetes mellitus+++H01605///Myelofibrosis+++H01612///Essential thrombocytosis
16939	'Lor'	mRNA	0.28	0.12	0.27	0.54	0.04	0.3	0.14	0.17	0.3025	0.1625	0.888547	0.0369197		H00714///Vohwinkel syndrome
16952	'Anxa1'	mRNA	5.89	2.77	2.64	2.63	1.96	2.58	2.38	2.35	3.4825	2.3175	0.502703	0.000302797
16969	'Zbtb7a'	mRNA	12.39	5.69	5.96	5.46	5.92	5.56	5	7.57	7.375	6.0125	0.22627	6.1652e-08
16974	'Lrp6'	mRNA	12.82	4.32	4.38	3.13	4.76	3.55	3.13	7.45	6.1625	4.7225	0.306349	9.59281e-17	04150///mTOR signaling pathway+++04310///Wnt signaling pathway+++04928///Parathyroid hormone synthesis, secretion and action+++05010///Alzheimer disease+++05022///Pathways of neurodegeneration - multiple diseases+++05200///Pathways in cancer+++05224///Breast cancer+++05225///Hepatocellular carcinoma+++05226///Gastric cancer	H00031///Breast cancer+++H00436///Osteopetrosis+++H00450///Worth type autosomal dominant osteosclerosis+++H00451///Osteoporosis-pseudoglioma syndrome+++H00545///Polycystic liver disease+++H00589///Familial exudative vitreoretinopathy+++H00625///Tooth agenesis+++H01593///Osteoporosis+++H01742///Coronary artery disease+++H01774///Hyperostosis corticalis generalisata+++H02505///Atherosclerosis
16976	'Lrpap1'	mRNA	14.77	15.45	14.44	12.79	13.88	13.21	19.24	18.82	14.3625	16.2875	-0.214726	3.3337e-08	04979///Cholesterol metabolism	H02041///Myopia
16987	'Lss'	mRNA	7.74	3.74	3.62	3.1	3.81	3.2	2.37	4.27	4.55	3.4125	0.266218	6.37716e-07	00100///Steroid biosynthesis	H00786///Hypotrichosis+++H01202///Cataract
16998	'Ltbp3'	mRNA	0.72	0.5	0.57	0.49	0.25	0.45	0.53	0.35	0.57	0.395	0.460502	0.00738651		H00557///Cutis laxa+++H00625///Tooth agenesis+++H00673///Weill-Marchesani syndrome+++H00904///Cutis laxa with severe pulmonary, gastrointestinal, and urinary abnormalities+++H01203///Primary congenital glaucoma
17022	'Lum'	mRNA	9.53	8.13	4.67	4.89	3.45	5.89	8.51	4.44	6.805	5.5725	0.199866	0.00718208	05205///Proteoglycans in cancer
17025	'Alad'	mRNA	287.16	345.18	307.45	312.74	317.56	355.21	484.94	322.31	313.132	370.005	-0.211163	1.68831e-67	00860///Porphyrin metabolism+++01240///Biosynthesis of cofactors	H00202///Hepatic porphyria+++H01763///Porphyria
170442	'Bbox1'	mRNA	164.39	106.57	103.32	79.75	123.95	86.6	95.28	144.39	113.507	112.555	-0.0442092	0.0215208	00310///Lysine degradation
170459	'Stard4'	mRNA	16.05	6.38	8.81	8.52	8.24	8.36	4	4.93	9.94	6.3825	0.567693	4.40988e-47
170460	'Stard5'	mRNA	100.61	73.34	65.99	54.9	71.73	50.8	62.23	90	73.71	68.69	0.0545443	0.00674012
170461	'Stard6'	mRNA	0.06	0.05	0	0	0.19	0.15	0	0.22	0.0275	0.14	-2.43762	0.00966624
170472	'Recql5'	mRNA	1.81	1.81	1.55	2.07	2.52	2	2.5	2.47	1.81	2.3725	-0.364678	0.000641185
170643	'Kirrel'	mRNA	0.53	0.22	0.12	0.1	0.11	0.1	0.2	0.2	0.2425	0.1525	0.518489	0.0179597
17067	'Ly6c1'	mRNA	0.38	1.53	1.03	0.23	0.3	0.53	2.48	1.98	0.7925	1.3225	-0.741642	0.0184214
17068	'Ly6d'	mRNA	1.65	1.23	3.48	0.37	1.23	1.28	4.69	4.28	1.6825	2.87	-0.819489	0.00128393
170706	'Tmem37'	mRNA	83.14	95.76	108.84	95.88	100.96	86.55	131.86	113.76	95.905	108.282	-0.199607	1.24934e-12
170718	'Idh3b'	mRNA	156.76	122.9	130.18	116.19	133.67	116.94	101.55	122.81	131.507	118.743	0.105796	9.59819e-08	00020///Citrate cycle (TCA cycle)+++01200///Carbon metabolism+++01210///2-Oxocarboxylic acid metabolism+++01230///Biosynthesis of amino acids	H00527///Retinitis pigmentosa
170719	'Oxr1'	mRNA	17.01	10.62	9.73	7.55	9.68	9.16	10.81	12.94	11.2275	10.6475	0.0930317	0.0321471		H02431///Cerebellar hypoplasia, epilepsy, and global developmental delay
170721	'Papln'	mRNA	0.72	0.34	0.22	0.21	0.23	0.29	0.13	0.2	0.3725	0.2125	0.662271	0.000249154
170728	'Rtn4ip1'	mRNA	7.19	5.04	3.41	3.19	4.26	3.47	5.56	7.33	4.7075	5.155	-0.190803	0.00532032		H01020///Optic atrophy
170731	'Mfn2'	mRNA	36.17	22.44	19.49	12.71	18.08	13.74	20.03	31.38	22.7025	20.8075	0.0628181	0.0166103	04137///Mitophagy - animal+++04214///Apoptosis - fly+++04621///NOD-like receptor signaling pathway+++05012///Parkinson disease+++05022///Pathways of neurodegeneration - multiple diseases	H00264///Charcot-Marie-Tooth disease
170737	'Znrf1'	mRNA	7.11	5.45	5.66	6.94	7.52	7.35	7.45	7.21	6.29	7.3825	-0.240102	6.10394e-08
170748	'Smco4'	mRNA	11.36	12.28	11.78	8.07	15.78	9.55	11.79	14.72	10.8725	12.96	-0.28589	0.000667453
170749	'Mtmr4'	mRNA	15.26	10.71	9.91	6.03	10.62	9.77	8.06	14.9	10.4775	10.8375	-0.0938431	0.00423741	00562///Inositol phosphate metabolism+++04070///Phosphatidylinositol signaling system+++04140///Autophagy - animal
170756	'Slc8b1'	mRNA	29.47	23.31	14.85	24.89	22.25	17.62	16.97	28.72	23.13	21.39	0.0798247	0.0158051
170758	'Rac3'	mRNA	0.61	0.29	0.35	0.27	0.22	0.21	0.07	0.16	0.38	0.165	1.17382	0.0350879	04010///MAPK signaling pathway+++04014///Ras signaling pathway+++04015///Rap1 signaling pathway+++04024///cAMP signaling pathway+++04062///Chemokine signaling pathway+++04071///Sphingolipid signaling pathway+++04310///Wnt signaling pathway+++04360///Axon guidance+++04370///VEGF signaling pathway+++04510///Focal adhesion+++04520///Adherens junction+++04650///Natural killer cell mediated cytotoxici…	H02535///Neurodevelopmental disorder with dysmorphic facies
17076	'Ly75'	mRNA	0.44	0.47	0.29	0.31	0.2	0.21	0.26	0.48	0.3775	0.2875	0.356998	0.0344844
170768	'Pfkfb3'	mRNA	7.53	5.06	3.28	4.13	2.82	3.87	4.28	3.3	5	3.5675	0.420461	1.84616e-12	00051///Fructose and mannose metabolism+++04066///HIF-1 signaling pathway+++04152///AMPK signaling pathway
170770	'Bbc3'	mRNA	3.5	3.73	2.05	2.72	3.33	2.13	4.17	5.92	3	3.8875	-0.364332	0.00114828	01524///Platinum drug resistance+++04115///p53 signaling pathway+++04210///Apoptosis+++04215///Apoptosis - multiple species+++04390///Hippo signaling pathway+++05016///Huntington disease+++05162///Measles+++05200///Pathways in cancer+++05210///Colorectal cancer
170787	'Hdac10'	mRNA	3.66	3.21	2.36	2.06	2.58	2.42	3.47	3.95	2.8225	3.105	-0.194828	0.0487835	04613///Neutrophil extracellular trap formation+++05034///Alcoholism+++05203///Viral carcinogenesis
170789	'Acot8'	mRNA	34.25	37.71	29.84	27.97	34.73	34.98	45.17	39.71	32.4425	38.6475	-0.296041	1.95514e-11	00120///Primary bile acid biosynthesis+++04146///Peroxisome
170826	'Ppargc1b'	mRNA	1.12	0.5	0.46	0.45	0.42	0.31	0.37	0.72	0.6325	0.455	0.419235	0.000109023	04931///Insulin resistance	H02106///Genetic obesity
170833	'Hook2'	mRNA	11.03	9.46	12.23	12.51	10.52	9.25	6.82	7.29	11.3075	8.47	0.42908	3.7405e-16
17084	'Ly86'	mRNA	4.73	4.01	4.77	2.87	1.99	3.57	2.99	3.79	4.095	3.085	0.363817	0.0177513
17087	'Ly96'	mRNA	2.7	6.48	3.7	5.05	5.34	7.83	8.38	5.2	4.4825	6.6875	-0.603791	0.000725616	04064///NF-kappa B signaling pathway+++04620///Toll-like receptor signaling pathway+++04936///Alcoholic liver disease+++05132///Salmonella infection+++05133///Pertussis+++05145///Toxoplasmosis+++05417///Lipid and atherosclerosis
170930	'Sumo2'	mRNA	71.78	68.28	66.26	64.6	62.65	64.15	78.11	71.95	67.73	69.215	-0.0703746	0.0433191	03013///Nucleocytoplasmic transport+++05418///Fluid shear stress and atherosclerosis	H00516///Cleft lip and/or cleft palate
170936	'Zfp369'	mRNA	2.17	0.95	0.66	0.71	0.84	0.71	0.64	1	1.1225	0.7975	0.215591	0.00570639	04722///Neurotrophin signaling pathway
17096	'Lyn'	mRNA	8.92	6.9	6.12	5.52	6.74	6.21	4.56	6.65	6.865	6.04	0.14202	0.0100403	04062///Chemokine signaling pathway+++04064///NF-kappa B signaling pathway+++04611///Platelet activation+++04662///B cell receptor signaling pathway+++04664///Fc epsilon RI signaling pathway+++04666///Fc gamma R-mediated phagocytosis+++04730///Long-term depression+++05120///Epithelial cell signaling in Helicobacter pylori infection+++05167///Kaposi sarcoma-associated herpesvirus infection+++05169…
17101	'Lyst'	mRNA	3.28	1.57	1.45	0.69	1.57	1.19	1.03	2.33	1.7475	1.53	0.11214	0.0393538		H00101///Other phagocyte defects+++H02021///Chediak-Higashi syndrome
17105	'Lyz2'	mRNA	45.38	25.4	45.07	42.46	41.34	49.4	14.17	17.29	39.5775	30.55	0.332264	1.58224e-12	04970///Salivary secretion	H00845///Familial amyloidosis
171095	'Il17rc'	mRNA	17.77	18.08	13.54	14.38	15.57	12.87	21.54	20.73	15.9425	17.6775	-0.191582	5.29743e-06	04060///Cytokine-cytokine receptor interaction+++04657///IL-17 signaling pathway+++04936///Alcoholic liver disease	H01109///Chronic mucocutaneous candidiasis
17112	'Tm4sf1'	mRNA	8.42	5.81	7.13	5.43	6.37	5.15	5	4.95	6.6975	5.3675	0.282288	0.00170069
17113	'M6pr'	mRNA	51.82	38.33	35.86	29.89	37.82	30.63	38.45	54.29	38.975	40.2975	-0.0927925	0.000443297	04142///Lysosome+++04145///Phagosome+++05132///Salmonella infection
17117	'Amacr'	mRNA	126.35	118.2	85.66	86.56	111.98	93.55	113.62	143.27	104.192	115.605	-0.14304	6.10029e-12	00120///Primary bile acid biosynthesis+++04146///Peroxisome	H00407///Peroxisomal beta-oxidation enzyme deficiency+++H00628///Congenital bile acid synthesis defect+++H02099///Alpha-methylacyl-CoA racemase deficiency
171180	'Syt12'	mRNA	0.21	0.04	0.23	0.29	0.21	0.21	0.58	0.44	0.1925	0.36	-0.921603	0.000893929
17120	'Mad1l1'	mRNA	5.01	4.01	4.82	4.45	4.57	4.77	6.07	5.89	4.5725	5.325	-0.203821	0.0192104	04110///Cell cycle+++04114///Oocyte meiosis+++04914///Progesterone-mediated oocyte maturation+++05166///Human T-cell leukemia virus 1 infection+++05203///Viral carcinogenesis	H00024///Prostate cancer
171210	'Acot2'	mRNA	12.59	9.18	5.34	3.84	8.75	9.96	9.23	10.75	7.7375	9.6725	-0.407509	2.69782e-11	00062///Fatty acid elongation+++01040///Biosynthesis of unsaturated fatty acids+++04913///Ovarian steroidogenesis
171212	'Galnt10'	mRNA	2.92	2.03	2	1.52	1.93	1.46	1.62	2.23	2.1175	1.81	0.185533	0.0434304	00512///Mucin type O-glycan biosynthesis+++00514///Other types of O-glycan biosynthesis	H00020///Colorectal cancer+++H00119///Congenital disorders of glycosylation type II+++H01193///Familial tumoral calcinosis+++H01439///Williams-Beuren syndrome
17122	'Mxd4'	mRNA	30.6	15.29	12.17	10.16	14.05	8.98	11.19	23	17.055	14.305	0.185428	0.00525597		H00024///Prostate cancer
17126	'Smad2'	mRNA	2.65	1.46	1.42	1.38	1.39	1.42	1.12	1.8	1.7275	1.4325	0.210329	0.00213712	04110///Cell cycle+++04144///Endocytosis+++04218///Cellular senescence+++04350///TGF-beta signaling pathway+++04371///Apelin signaling pathway+++04390///Hippo signaling pathway+++04550///Signaling pathways regulating pluripotency of stem cells+++04659///Th17 cell differentiation+++04926///Relaxin signaling pathway+++04933///AGE-RAGE signaling pathway in diabetic complications+++05142///Chagas dis…	H00020///Colorectal cancer
17127	'Smad3'	mRNA	6.13	2.58	3.75	1.9	3.03	2.18	2.18	4.44	3.59	2.9575	0.239438	0.000335373	04068///FoxO signaling pathway+++04110///Cell cycle+++04144///Endocytosis+++04218///Cellular senescence+++04310///Wnt signaling pathway+++04350///TGF-beta signaling pathway+++04371///Apelin signaling pathway+++04390///Hippo signaling pathway+++04520///Adherens junction+++04550///Signaling pathways regulating pluripotency of stem cells+++04659///Th17 cell differentiation+++04933///AGE-RAGE signali…	H00800///Loeys-Dietz syndrome
17128	'Smad4'	mRNA	7.83	4.28	4.05	3.74	4.46	3.88	3.77	5.78	4.975	4.4725	0.0928527	0.0299755	04068///FoxO signaling pathway+++04110///Cell cycle+++04310///Wnt signaling pathway+++04350///TGF-beta signaling pathway+++04371///Apelin signaling pathway+++04390///Hippo signaling pathway+++04520///Adherens junction+++04550///Signaling pathways regulating pluripotency of stem cells+++04659///Th17 cell differentiation+++04933///AGE-RAGE signaling pathway in diabetic complications+++05161///Hepat…	H00019///Pancreatic cancer+++H00020///Colorectal cancer+++H00533///Hereditary hemorrhagic telangiectasia+++H01023///Juvenile polyposis syndrome+++H02102///Myhre syndrome
171282	'Acot4'	mRNA	37.18	25.27	17.86	13.91	23.12	20.1	19.98	31.47	23.555	23.6675	-0.0734241	0.0410549	00062///Fatty acid elongation+++01040///Biosynthesis of unsaturated fatty acids+++04913///Ovarian steroidogenesis
171284	'Timd2'	mRNA	70.32	71.51	69.32	68.14	65.88	59.06	77.84	86.63	69.8225	72.3525	-0.0581206	0.00592746
17129	'Smad5'	mRNA	5.01	3.11	2.35	1.96	2.54	2.53	2.32	3.35	3.1075	2.685	0.141014	0.0162085	04350///TGF-beta signaling pathway+++04550///Signaling pathways regulating pluripotency of stem cells
17132	'Maf'	mRNA	7.38	4.25	4.22	4.16	3.72	5.54	3.12	3.35	5.0025	3.9325	0.280125	1.35864e-05	04658///Th1 and Th2 cell differentiation+++05202///Transcriptional misregulation in cancer+++05321///Inflammatory bowel disease	H00010///Multiple myeloma+++H01202///Cataract
17133	'Maff'	mRNA	17.07	12.03	7.11	9.01	7.99	12.23	6.49	13.36	11.305	10.0175	0.11657	0.0489783
171429	'Slc26a6'	mRNA	0.53	0.42	0.55	0.66	0.56	0.49	0.32	0.29	0.54	0.415	0.467878	0.039591	04978///Mineral absorption+++05208///Chemical carcinogenesis - reactive oxygen species
17149	'Magoh'	mRNA	45.01	47.04	43.43	40.01	40.69	52.79	59.81	49.49	43.8725	50.695	-0.255407	2.9893e-06	03013///Nucleocytoplasmic transport+++03015///mRNA surveillance pathway+++03040///Spliceosome
171508	'Creld1'	mRNA	21.11	30.31	29.18	26.81	29.54	29.85	33.08	28.94	26.8525	30.3525	-0.196444	2.03622e-09		H00547///Atrioventricular septal defect
171531	'Mlph'	mRNA	0.49	0.29	0.18	0.1	0.17	0.17	0.13	0.17	0.265	0.16	0.571873	0.0483521		H00101///Other phagocyte defects+++H02022///Griscelli syndrome
171543	'Bmf'	mRNA	0.93	0.65	0.32	0.66	0.35	0.35	0.44	0.68	0.64	0.455	0.466377	0.00440887	05206///MicroRNAs in cancer
17155	'Man1a'	mRNA	93.49	48.31	44.99	42.81	56.17	47.07	35.49	69.74	57.4	52.1175	0.0668434	2.22218e-05	00510///N-Glycan biosynthesis+++00513///Various types of N-glycan biosynthesis+++04141///Protein processing in endoplasmic reticulum
17156	'Man1a2'	mRNA	6.96	2.83	3.58	2.47	3.03	2.96	2.47	4.61	3.96	3.2675	0.207996	1.36834e-05	00510///N-Glycan biosynthesis+++00513///Various types of N-glycan biosynthesis+++04141///Protein processing in endoplasmic reticulum
171567	'Nme7'	mRNA	3.26	2.39	2.7	1.64	1.76	1.35	1.46	2.83	2.4975	1.85	0.413392	0.0031028	00230///Purine metabolism+++00240///Pyrimidine metabolism+++00983///Drug metabolism - other enzymes+++01240///Biosynthesis of cofactors
17158	'Man2a1'	mRNA	84.26	35.85	32.93	30.41	38.17	32.21	30.89	57.28	45.8625	39.6375	0.137715	6.55522e-18	00510///N-Glycan biosynthesis+++00513///Various types of N-glycan biosynthesis
17159	'Man2b1'	mRNA	56.28	36.19	35.8	35.66	38.02	34.89	27.81	45.32	40.9825	36.51	0.138827	1.02179e-10	00511///Other glycan degradation+++04142///Lysosome	H00139///alpha-Mannosidosis+++H00422///Glycoproteinoses
17160	'Man2b2'	mRNA	23.71	15.62	13.64	11.17	15.42	10.97	14.93	29.03	16.035	17.5875	-0.176845	2.63927e-07	00511///Other glycan degradation
17164	'Mapkapk2'	mRNA	35.43	28.35	26.36	26.87	23.46	31.32	31.09	35.47	29.2525	30.335	-0.0950992	0.000748339	04010///MAPK signaling pathway+++04218///Cellular senescence+++04361///Axon regeneration+++04370///VEGF signaling pathway+++04625///C-type lectin receptor signaling pathway+++04722///Neurotrophin signaling pathway+++05167///Kaposi sarcoma-associated herpesvirus infection+++05203///Viral carcinogenesis
17174	'Masp1'	mRNA	54.6	23.81	15.7	11.14	18.03	12.11	15.59	36.33	26.3125	20.515	0.274135	2.12027e-20	04610///Complement and coagulation cascades+++05150///Staphylococcus aureus infection+++05171///Coronavirus disease - COVID-19	H01887///3MC syndrome
17175	'Masp2'	mRNA	236.26	206.96	170.22	161.04	181.85	164.28	232.8	245.59	193.62	206.13	-0.0713387	6.3343e-05	04610///Complement and coagulation cascades+++05150///Staphylococcus aureus infection+++05171///Coronavirus disease - COVID-19	H00105///Mannose-binding lectin pathway component defects
17183	'Matn4'	mRNA	0.25	0.18	0.2	0.12	0.03	0.17	0.03	0.1	0.1875	0.0825	1.26282	0.0109163		H00476///Multiple epiphyseal dysplasia+++H00767///SEMD, Matrilin type
17188	'Maz'	mRNA	31.01	26.54	28.3	27.44	27.08	25.61	25.67	27.49	28.3225	26.4625	0.07043	0.0288942
17194	'Mbl1'	mRNA	197.08	253.69	217.72	193.92	219.87	245.49	301.83	279.9	215.602	261.772	-0.297595	2.18283e-62	04145///Phagosome+++04610///Complement and coagulation cascades+++05150///Staphylococcus aureus infection+++05171///Coronavirus disease - COVID-19	H00105///Mannose-binding lectin pathway component defects+++H00342///Tuberculosis
17210	'Mcl1'	mRNA	43.21	31.2	30.37	33.98	28.14	34.26	30.04	28.91	34.69	30.3375	0.144657	2.58404e-09	04151///PI3K-Akt signaling pathway+++04210///Apoptosis+++04630///JAK-STAT signaling pathway+++05206///MicroRNAs in cancer
17237	'Mgrn1'	mRNA	35.84	24.11	20.72	19.42	25.27	17.83	18.75	28.09	25.0225	22.485	0.0974236	0.00120379	04120///Ubiquitin mediated proteolysis+++04340///Hedgehog signaling pathway
17252	'Rdh11'	mRNA	9.12	6.63	6.95	7.21	6.18	5.74	5.76	6.51	7.4775	6.0475	0.265421	6.20959e-06	00830///Retinol metabolism+++01240///Biosynthesis of cofactors	H02292///Retinal dystrophy, juvenile cataracts, and short stature syndrome
17256	'Mea1'	mRNA	52.44	68.28	62.55	58.97	63.37	61.76	92.49	66.89	60.56	71.1275	-0.271667	1.21258e-12
17260	'Mef2c'	mRNA	0.52	0.22	0.27	0.11	0.09	0.25	0.16	0.12	0.28	0.155	0.627524	0.00230221	04010///MAPK signaling pathway+++04022///cGMP-PKG signaling pathway+++04371///Apelin signaling pathway+++04921///Oxytocin signaling pathway+++04928///Parathyroid hormone synthesis, secretion and action+++05202///Transcriptional misregulation in cancer+++05418///Fluid shear stress and atherosclerosis	H00773///Autosomal dominant intellectual developmental disorder+++H01223///Mental retardation-stereotypic movements-epilepsy and/or cerebral malformations
17261	'Mef2d'	mRNA	9.49	4.47	3.57	4	4.06	3.96	4.59	5.9	5.3825	4.6275	0.1344	0.00696235	04022///cGMP-PKG signaling pathway+++04371///Apelin signaling pathway+++04928///Parathyroid hormone synthesis, secretion and action
17274	'Rab8a'	mRNA	49.52	45.31	42.22	35.11	46.46	38.16	47.17	55.53	43.04	46.83	-0.160006	1.17261e-08	04140///Autophagy - animal+++04144///Endocytosis+++04152///AMPK signaling pathway+++04530///Tight junction+++04972///Pancreatic secretion+++05014///Amyotrophic lateral sclerosis+++05022///Pathways of neurodegeneration - multiple diseases
17281	'Fyco1'	mRNA	5.34	3.29	2.71	1.29	2.9	1.73	2.06	4.21	3.1575	2.725	0.138674	0.00981715	05132///Salmonella infection	H01202///Cataract
17283	'Men1'	mRNA	11.53	9.73	7.9	6.64	8.83	8.44	8.02	13.11	8.95	9.6	-0.145202	0.00553374	04934///Cushing syndrome+++05202///Transcriptional misregulation in cancer	H00033///Adrenal carcinoma+++H00034///Carcinoid+++H00045///Pancreatic neuroendocrine tumor+++H00246///Primary hyperparathyroidism+++H00247///Multiple endocrine neoplasia syndrome+++H01102///Pituitary adenomas+++H01431///Cushing syndrome+++H01522///Zollinger-Ellison syndrome+++H01667///Medulloblastoma+++H02049///Bilateral macronodular adrenal hyperplasia
17289	'Mertk'	mRNA	5.03	2.8	2.65	1.77	2.29	3.16	1.54	3.05	3.0625	2.51	0.212325	0.00235559		H00527///Retinitis pigmentosa
17294	'Mest'	mRNA	0.68	0.48	0.32	0.23	0.08	0.16	0.43	0.15	0.4275	0.205	0.690989	0.00297423
17295	'Met'	mRNA	18.91	8.51	7.77	6.46	9.59	7.85	8.32	16.57	10.4125	10.5825	-0.0913578	0.00329298	01521///EGFR tyrosine kinase inhibitor resistance+++04010///MAPK signaling pathway+++04014///Ras signaling pathway+++04015///Rap1 signaling pathway+++04020///Calcium signaling pathway+++04151///PI3K-Akt signaling pathway+++04360///Axon guidance+++04361///Axon regeneration+++04510///Focal adhesion+++04520///Adherens junction+++05100///Bacterial invasion of epithelial cells+++05120///Epithelial cel…	H00014///Non-small cell lung cancer+++H00018///Gastric cancer+++H00021///Renal cell carcinoma+++H00046///Cholangiocarcinoma+++H00048///Hepatocellular carcinoma+++H00605///Deafness, autosomal recessive+++H01985///Desmoplastic small round cell tumor
17299	'Mettl1'	mRNA	8.25	8.94	5.9	4.92	5.72	5.04	7.56	11.83	7.0025	7.5375	-0.213124	0.0198889
17308	'Mgat1'	mRNA	44.51	44.84	35.51	39.13	37.97	36.86	49.39	46.05	40.9975	42.5675	-0.0838818	0.000674741	00510///N-Glycan biosynthesis+++00513///Various types of N-glycan biosynthesis
17311	'Kitl'	mRNA	0.71	0.43	0.38	0.39	0.2	0.33	0.4	0.26	0.4775	0.2975	0.593229	0.000897791	04010///MAPK signaling pathway+++04014///Ras signaling pathway+++04015///Rap1 signaling pathway+++04072///Phospholipase D signaling pathway+++04151///PI3K-Akt signaling pathway+++04640///Hematopoietic cell lineage+++04916///Melanogenesis+++05200///Pathways in cancer	H00604///Deafness, autosomal dominant+++H00884///Familial progressive hyperpigmentation
17313	'Mgp'	mRNA	1.4	1.97	3.72	0.9	2.48	2.77	4.3	1.96	1.9975	2.8775	-0.583049	0.0279005		H00500///Keutel syndrome
17314	'Mgmt'	mRNA	17.94	24.14	28.41	22.24	19.82	24.35	36.8	28.16	23.1825	27.2825	-0.249573	6.18637e-05
17319	'Mif'	mRNA	636.99	706.88	807.62	742.27	649.68	608.45	746.7	581.93	723.44	646.69	0.128326	1.023e-14	00350///Tyrosine metabolism+++00360///Phenylalanine metabolism	H01672///Juvenile idiopathic arthritis
17329	'Cxcl9'	mRNA	3.69	5.43	2.18	1.92	3.03	2.72	10.67	6.88	3.305	5.825	-0.885582	6.62693e-34	04060///Cytokine-cytokine receptor interaction+++04061///Viral protein interaction with cytokine and cytokine receptor+++04062///Chemokine signaling pathway+++04620///Toll-like receptor signaling pathway	H01360///Allergic rhinitis
17344	'Pias2'	mRNA	17.3	7.66	8.49	7.34	8.9	7.04	5.97	9.7	10.1975	7.9025	0.193383	1.63472e-05	04120///Ubiquitin mediated proteolysis+++04630///JAK-STAT signaling pathway
17345	'Mki67'	mRNA	0.12	0.19	0.14	0.04	0.08	0.07	0.11	0.06	0.1225	0.08	0.567782	0.0305354
17347	'Mknk2'	mRNA	125.14	112.27	87.88	96.98	96.93	77.01	87.07	109.82	105.567	92.7075	0.15366	2.18085e-27	04010///MAPK signaling pathway+++04066///HIF-1 signaling pathway+++04910///Insulin signaling pathway
17350	'Mlh1'	mRNA	3.06	2.91	2.91	2.12	2.99	2.54	3.5	4	2.75	3.2575	-0.296045	0.00155363	01524///Platinum drug resistance+++03430///Mismatch repair+++03460///Fanconi anemia pathway+++05200///Pathways in cancer+++05210///Colorectal cancer+++05213///Endometrial cancer+++05226///Gastric cancer	H00018///Gastric cancer+++H00020///Colorectal cancer+++H00026///Endometrial cancer+++H00027///Ovarian cancer+++H00876///Mismatch repair deficiency
17354	'Mllt10'	mRNA	6.43	3.04	2.93	2.24	2.98	2.66	2.55	4.58	3.66	3.1925	0.129816	0.0363747		H00002///T-cell acute lymphoblastic leukemia+++H00003///Acute myeloid leukemia
17380	'Mme'	mRNA	8.39	3.76	3.44	2.77	3.87	3.74	1.92	2.78	4.59	3.0775	0.481693	2.07507e-18	04614///Renin-angiotensin system+++04640///Hematopoietic cell lineage+++04974///Protein digestion and absorption+++05010///Alzheimer disease	H00063///Spinocerebellar ataxia (SCA)+++H00264///Charcot-Marie-Tooth disease
17387	'Mmp14'	mRNA	10.67	6.08	6.55	3.62	5.57	5.48	8.5	9.81	6.73	7.34	-0.197342	8.4984e-05	04668///TNF signaling pathway+++04912///GnRH signaling pathway+++04928///Parathyroid hormone synthesis, secretion and action	H02089///Winchester syndrome
17390	'Mmp2'	mRNA	1.92	1.17	0.82	0.91	0.83	0.95	1.14	0.68	1.205	0.9	0.330566	0.0233532	01522///Endocrine resistance+++04670///Leukocyte transendothelial migration+++04912///GnRH signaling pathway+++04915///Estrogen signaling pathway+++04926///Relaxin signaling pathway+++04933///AGE-RAGE signaling pathway in diabetic complications+++05200///Pathways in cancer+++05205///Proteoglycans in cancer+++05219///Bladder cancer+++05415///Diabetic cardiomyopathy+++05418///Fluid shear stress and…	H00025///Penile cancer+++H00028///Choriocarcinoma+++H00472///Torg syndrome
17393	'Mmp7'	mRNA	1.23	1.17	1.86	1.54	1.42	1.43	4.73	1.89	1.45	2.3675	-0.755794	0.000199603	04310///Wnt signaling pathway+++05166///Human T-cell leukemia virus 1 infection
17420	'Mnat1'	mRNA	2.75	2.7	2.25	1.98	3.02	2.83	3.29	3.33	2.42	3.1175	-0.362527	0.0088463	03022///Basal transcription factors+++03420///Nucleotide excision repair
17425	'Foxk1'	mRNA	6.43	2.91	2.64	1.59	2.35	1.79	1.83	4.15	3.3925	2.53	0.338549	2.05284e-09
17434	'Mocs2'	mRNA	84.57	86.1	81.35	82.63	73.92	77.34	110.11	93.95	83.6625	88.83	-0.125435	8.65235e-08	00790///Folate biosynthesis+++01240///Biosynthesis of cofactors+++04122///Sulfur relay system	H02311///Molybdenum cofactor deficiency
17436	'Me1'	mRNA	51.55	30.53	39.98	36.05	38.25	30.73	31.69	41.13	39.5275	35.45	0.12523	1.4598e-07	00620///Pyruvate metabolism+++01200///Carbon metabolism+++03320///PPAR signaling pathway
17448	'Mdh2'	mRNA	240.92	207.06	214.93	206.52	218.57	194.7	235.58	223.57	217.357	218.105	-0.0443606	0.00761179	00020///Citrate cycle (TCA cycle)+++00270///Cysteine and methionine metabolism+++00620///Pyruvate metabolism+++00630///Glyoxylate and dicarboxylate metabolism+++01200///Carbon metabolism	H00606///Early infantile epileptic encephalopathy
17449	'Mdh1'	mRNA	349.21	303.04	277.44	254.98	288.61	250.29	330.39	372.5	296.168	310.447	-0.108043	6.41299e-23	00020///Citrate cycle (TCA cycle)+++00270///Cysteine and methionine metabolism+++00620///Pyruvate metabolism+++00630///Glyoxylate and dicarboxylate metabolism+++01200///Carbon metabolism+++04964///Proximal tubule bicarbonate reclamation	H00606///Early infantile epileptic encephalopathy
17454	'Mov10'	mRNA	8.87	9.98	5.92	3.48	5.53	3.25	10.57	14.15	7.0625	8.375	-0.292908	5.14173e-09
17463	'Psmd7'	mRNA	48.55	49.5	41.54	44.22	51.61	51.97	51.72	57.66	45.9525	53.24	-0.245042	8.99421e-16	03050///Proteasome+++05010///Alzheimer disease+++05012///Parkinson disease+++05014///Amyotrophic lateral sclerosis+++05016///Huntington disease+++05017///Spinocerebellar ataxia+++05020///Prion disease+++05022///Pathways of neurodegeneration - multiple diseases+++05169///Epstein-Barr virus infection
17472	'Gbp4'	mRNA	3.06	9.8	1.92	1.12	1.01	1.19	3.79	6.61	3.975	3.15	0.309511	2.00261e-06
17475	'Mpdz'	mRNA	4.99	3.26	3.6	1.98	3.03	2.45	2.67	3.99	3.4575	3.035	0.129669	0.0321293	04391///Hippo signaling pathway - fly+++04530///Tight junction	H01677///Congenital hydrocephalus
17476	'Mpeg1'	mRNA	34.86	66.82	16.47	14.17	18.67	18.07	58.16	116.58	33.08	52.87	-0.696614	3.78389e-280
17524	'Mpp1'	mRNA	19.45	9.68	11.72	10.57	13.9	9.92	15.28	16.18	12.855	13.82	-0.1671	0.000236719
17535	'Mre11a'	mRNA	0.99	0.53	0.53	0.3	0.4	0.33	0.39	0.64	0.5875	0.44	0.317269	0.0422403	03440///Homologous recombination+++03450///Non-homologous end-joining+++04218///Cellular senescence	H00094///Immunodeficiency associated with DNA repair defects+++H02014///Ataxia-telangiectasia-like syndrome
17698	'Msn'	mRNA	6.54	3.32	3.2	2.18	2.56	3.6	3	3.42	3.81	3.145	0.188632	0.00806448	04530///Tight junction+++04670///Leukocyte transendothelial migration+++04810///Regulation of actin cytoskeleton+++05162///Measles+++05205///Proteoglycans in cancer	H02526///Disorders of adaptive immunity
17713	'Grpel1'	mRNA	57.68	49.66	50.07	52.41	53.67	49.71	57.3	57.15	52.455	54.4575	-0.089058	4.20016e-06
17714	'Grpel2'	mRNA	19.28	15.86	12.72	11.38	15.08	12.92	11.15	14.2	14.81	13.3375	0.100846	0.0031891
17749	'Polr2k'	mRNA	36.35	53.88	37.73	35.13	40.42	47.35	64.95	51.51	40.7725	51.0575	-0.367417	2.34897e-07	03020///RNA polymerase+++04623///Cytosolic DNA-sensing pathway+++05016///Huntington disease
17756	'Map2'	mRNA	0.28	0.15	0.04	0.1	0.03	0.07	0.13	0.04	0.1425	0.0675	0.906336	0.00828231
17762	'Mapt'	mRNA	0.61	0.4	0.37	0.33	0.16	0.49	0.33	0.25	0.4275	0.3075	0.423554	0.0201436	04010///MAPK signaling pathway+++05010///Alzheimer disease+++05012///Parkinson disease+++05022///Pathways of neurodegeneration - multiple diseases	H00057///Parkinson disease+++H00058///Amyotrophic lateral sclerosis (ALS)+++H00077///Progressive supranuclear palsy+++H00078///Frontotemporal lobar degeneration
17766	'Nudt1'	mRNA	13.13	12.56	13.41	11.37	11.55	12	18.67	15.56	12.6175	14.445	-0.23849	0.00238518
17768	'Mthfd2'	mRNA	0.58	0.77	0.62	0.79	0.47	0.46	0.49	0.32	0.69	0.435	0.640723	0.00889333	00670///One carbon pool by folate+++01240///Biosynthesis of cofactors
17769	'Mthfr'	mRNA	1.32	1.36	0.51	0.42	0.78	0.63	1.25	1.69	0.9025	1.0875	-0.333518	0.00151138	00670///One carbon pool by folate+++01523///Antifolate resistance	H00183///Homocystinuria+++H00262///Spina bifida+++H01552///Down syndrome+++H01649///Schizophrenia
17771	'Tesmin'	mRNA	0.76	0.72	0.35	0.83	0.42	0.44	0.47	0.26	0.665	0.3975	0.709869	0.00396997
17775	'Laptm4a'	mRNA	157.59	146.58	130.68	120.52	130.03	121.85	148.67	188.21	138.843	147.19	-0.117097	1.36885e-14	04142///Lysosome
17777	'Mttp'	mRNA	86.77	54.81	53.5	45.12	52.88	53.64	62.45	80.06	60.05	62.2575	-0.114653	8.75957e-13	04975///Fat digestion and absorption	H00160///Abetalipoproteinemia
17826	'Fam89b'	mRNA	17.48	13.67	17.2	18	14.04	13.82	14.7	14.47	16.5875	14.2575	0.190708	0.00326597
17827	'Mtx1'	mRNA	46.15	47.26	47.47	46	46.66	45.67	58.61	55.2	46.72	51.535	-0.172909	7.76814e-06
17840	'Mup1'	mRNA	14224.1	22669.9	25023.6	28147.3	23735.5	28868.3	19347.3	15479.2	22516.2	21857.6	0.0314679	1.25559e-54
17842	'Mup3'	mRNA	2856.25	3941.65	4408.62	4162.98	3854.24	3615.81	2786.86	3665.89	3842.38	3480.7	0.138066	7.02059e-165
17846	'Commd1'	mRNA	40.15	57.16	46.24	52.34	43.12	53.82	65.14	46.16	48.9725	52.06	-0.11555	0.0120911
17847	'Usp34'	mRNA	4.95	1.76	1.95	1.56	2.13	1.89	1.41	2.6	2.555	2.0075	0.267432	1.02581e-07
17850	'Mmut'	mRNA	71.16	35.05	28.32	25.27	35.03	29.64	23.89	47.09	39.95	33.9125	0.163844	2.85333e-13	00280///Valine, leucine and isoleucine degradation+++00630///Glyoxylate and dicarboxylate metabolism+++00640///Propanoate metabolism+++01200///Carbon metabolism	H00174///Methylmalonic aciduria+++H01400///Secondary hyperammonemia
17859	'Mxi1'	mRNA	19.69	8.39	11.04	10.26	10.82	9.33	5.77	10.34	12.345	9.065	0.383912	1.48184e-13		H00024///Prostate cancer
17873	'Gadd45b'	mRNA	17.12	15.57	21.49	18.79	23.15	30.61	15.92	8.96	18.2425	19.66	-0.149546	0.00811917	04010///MAPK signaling pathway+++04064///NF-kappa B signaling pathway+++04068///FoxO signaling pathway+++04110///Cell cycle+++04115///p53 signaling pathway+++04210///Apoptosis+++04218///Cellular senescence+++05169///Epstein-Barr virus infection+++05200///Pathways in cancer+++05202///Transcriptional misregulation in cancer+++05210///Colorectal cancer+++05212///Pancreatic cancer+++05213///Endometri…
17874	'Myd88'	mRNA	15.23	16.07	12.61	11.14	12.12	14.22	15.17	17.47	13.7625	14.745	-0.138601	0.00642991	04010///MAPK signaling pathway+++04064///NF-kappa B signaling pathway+++04620///Toll-like receptor signaling pathway+++04621///NOD-like receptor signaling pathway+++04624///Toll and Imd signaling pathway+++04936///Alcoholic liver disease+++05130///Pathogenic Escherichia coli infection+++05131///Shigellosis+++05132///Salmonella infection+++05133///Pertussis+++05134///Legionellosis+++05135///Yersin…	H00721///Pyogenic bacterial infections, recurrent, due to MYD88 deficiency+++H02424///Primary central nervous system lymphoma+++H02434///Diffuse large B-cell lymphoma, not otherwise specified
17876	'Myef2'	mRNA	1.93	0.76	0.97	0.76	0.69	0.66	0.54	0.73	1.105	0.655	0.666052	7.27907e-06
17896	'Myl4'	mRNA	0.84	0.59	0.56	1.5	0.85	0.72	0.88	0.64	0.8725	0.7725	0.560012	0.032651	04260///Cardiac muscle contraction+++04261///Adrenergic signaling in cardiomyocytes+++04371///Apelin signaling pathway	H00731///Atrial fibrillation
17904	'Myl6'	mRNA	372.83	440.33	421.97	466.47	417.25	485.8	667.47	412.44	425.4	495.74	-0.260912	4.44773e-49	04270///Vascular smooth muscle contraction+++04530///Tight junction+++04921///Oxytocin signaling pathway
17909	'Myo10'	mRNA	3.9	2.11	2.06	1.93	2.31	2.2	1.96	2.09	2.5	2.14	0.200352	0.00342481	04666///Fc gamma R-mediated phagocytosis+++05130///Pathogenic Escherichia coli infection
17912	'Myo1b'	mRNA	43.83	29.07	20.73	17.31	24.42	21.64	24.6	42.62	27.735	28.32	-0.0976034	8.02826e-06	05130///Pathogenic Escherichia coli infection	H00626///Focal segmental glomerulosclerosis+++H00916///Congenital central hypoventilation syndrome
17913	'Myo1c'	mRNA	11.33	4.95	6.26	5.46	6	6.06	5.6	7.29	7	6.2375	0.0995334	0.0218615	05130///Pathogenic Escherichia coli infection	H00626///Focal segmental glomerulosclerosis+++H00916///Congenital central hypoventilation syndrome
17936	'Nab1'	mRNA	22.48	12.28	13.3	10.15	12.43	11.49	10.66	15.66	14.5525	12.56	0.154524	3.82545e-05
17938	'Naca'	mRNA	295.2	308.78	316.61	319.05	323.39	367.68	322.22	268.55	309.91	320.46	-0.0816768	5.36454e-08	04928///Parathyroid hormone synthesis, secretion and action
17939	'Naga'	mRNA	36.52	29.15	33.75	28.05	31.41	27.12	24.94	29.53	31.8675	28.25	0.134547	0.00014262	00603///Glycosphingolipid biosynthesis - globo and isoglobo series+++04142///Lysosome	H00146///Alpha-N-acetylgalactosaminidase deficiency+++H00422///Glycoproteinoses
17955	'Nap1l4'	mRNA	24.18	19.06	16.69	14.55	18.59	17.04	18.73	22.68	18.62	19.26	-0.0913425	0.0227628
17960	'Nat1'	mRNA	0.65	0.68	0.62	0.25	1.03	0.73	0.75	0.58	0.55	0.7725	-0.552881	0.0401376	00232///Caffeine metabolism+++00983///Drug metabolism - other enzymes+++05204///Chemical carcinogenesis - DNA adducts
17965	'Nbl1'	mRNA	0.91	1.5	0.72	1.47	0.98	0.81	0.58	1.14	1.15	0.8775	0.417115	0.0357304	04350///TGF-beta signaling pathway
17975	'Ncl'	mRNA	66.57	48.53	51.02	45.89	55.39	49.92	43.35	52.12	53.0025	50.195	0.0620656	0.000632889	05130///Pathogenic Escherichia coli infection
17978	'Ncoa2'	mRNA	6.75	2.73	2.41	1.75	3.01	1.93	2.31	4.3	3.41	2.8875	0.153058	0.00248322	04915///Estrogen signaling pathway+++04919///Thyroid hormone signaling pathway
17984	'Ndn'	mRNA	0.72	0.81	0.33	0.27	0.38	0.81	1.28	0.55	0.5325	0.755	-0.602677	0.0225812		H00478///Prader-Willi syndrome
17991	'Ndufa2'	mRNA	213.53	283.43	304.82	312.44	247.1	360.99	385.66	234.29	278.555	307.01	-0.176885	5.0335e-13	00190///Oxidative phosphorylation+++04714///Thermogenesis+++04723///Retrograde endocannabinoid signaling+++04932///Non-alcoholic fatty liver disease+++05010///Alzheimer disease+++05012///Parkinson disease+++05014///Amyotrophic lateral sclerosis+++05016///Huntington disease+++05020///Prion disease+++05022///Pathways of neurodegeneration - multiple diseases+++05208///Chemical carcinogenesis - react…	H00473///Mitochondrial complex I deficiency+++H01354///Leigh syndrome
17992	'Ndufa4'	mRNA	1515.82	1719.65	1951.79	1962.98	1553.09	2015.09	1843.88	1314.29	1787.56	1681.59	0.0475698	7.97009e-05	00190///Oxidative phosphorylation+++04714///Thermogenesis+++04723///Retrograde endocannabinoid signaling+++04932///Non-alcoholic fatty liver disease+++05010///Alzheimer disease+++05012///Parkinson disease+++05014///Amyotrophic lateral sclerosis+++05016///Huntington disease+++05020///Prion disease+++05022///Pathways of neurodegeneration - multiple diseases+++05208///Chemical carcinogenesis - react…	H01368///Cytochrome c oxidase (COX) deficiency
17993	'Ndufs4'	mRNA	50.67	51.07	46.54	53.42	50.01	53.48	65.27	49.55	50.425	54.5775	-0.151925	5.1197e-07	00190///Oxidative phosphorylation+++04714///Thermogenesis+++04723///Retrograde endocannabinoid signaling+++04932///Non-alcoholic fatty liver disease+++05010///Alzheimer disease+++05012///Parkinson disease+++05014///Amyotrophic lateral sclerosis+++05016///Huntington disease+++05020///Prion disease+++05022///Pathways of neurodegeneration - multiple diseases+++05208///Chemical carcinogenesis - react…	H00473///Mitochondrial complex I deficiency+++H01354///Leigh syndrome
17995	'Ndufv1'	mRNA	197.94	172.21	194.15	215.73	192.02	203.26	185.27	165.47	195.007	186.505	0.0324625	0.0354093	00190///Oxidative phosphorylation+++04714///Thermogenesis+++04723///Retrograde endocannabinoid signaling+++04932///Non-alcoholic fatty liver disease+++05010///Alzheimer disease+++05012///Parkinson disease+++05014///Amyotrophic lateral sclerosis+++05016///Huntington disease+++05020///Prion disease+++05022///Pathways of neurodegeneration - multiple diseases+++05208///Chemical carcinogenesis - react…	H00473///Mitochondrial complex I deficiency
17999	'Nedd4'	mRNA	74.16	37.91	37.65	29.57	39.87	30.32	33.54	57.52	44.8225	40.3125	0.103321	5.7731e-09	04120///Ubiquitin mediated proteolysis+++04144///Endocytosis+++04530///Tight junction+++05169///Epstein-Barr virus infection
18000	'Septin2'	mRNA	26.31	18.1	15.21	12.28	17.88	16.03	17.6	25.83	17.975	19.335	-0.156252	3.42652e-06	05100///Bacterial invasion of epithelial cells+++05131///Shigellosis
18002	'Nedd8'	mRNA	124.68	155.78	153.26	187.39	152.02	180.27	240.98	152.11	155.278	181.345	-0.257266	1.38506e-14
18003	'Nedd9'	mRNA	1.3	0.64	0.36	0.51	0.43	0.58	0.43	0.61	0.7025	0.5125	0.361788	0.0245008
18005	'Nek2'	mRNA	0.95	0.85	0.96	0.47	0.72	0.6	0.24	0.45	0.8075	0.5025	0.658223	0.000294256		H00527///Retinitis pigmentosa
18007	'Neo1'	mRNA	3.55	2.11	1.74	1.43	2.09	1.45	1.52	2.3	2.2075	1.84	0.192464	0.00386558	04350///TGF-beta signaling pathway+++04360///Axon guidance+++04514///Cell adhesion molecules
18010	'Neu1'	mRNA	16.29	13.32	14.58	13.43	14.06	13.5	10.03	12.24	14.405	12.4575	0.174474	1.12893e-06	00511///Other glycan degradation+++00600///Sphingolipid metabolism+++04142///Lysosome	H00142///Sialidosis+++H00422///Glycoproteinoses
18015	'Nf1'	mRNA	2.15	0.86	0.96	0.53	0.83	0.77	0.6	1.21	1.125	0.8525	0.325862	1.09911e-05	01521///EGFR tyrosine kinase inhibitor resistance+++04010///MAPK signaling pathway+++04014///Ras signaling pathway	H00523///Noonan syndrome and related disorders+++H01437///Neurofibromatosis type 1+++H01510///Malignant paraganglioma+++H02188///Watson syndrome+++H02189///Neurofibromatosis-Noonan syndrome+++H02410///Myelodysplastic/myeloproliferative neoplasms+++H02541///Jvenile myelomonocytic leukemia
18021	'Nfatc3'	mRNA	7.56	4.06	3.88	2.8	3.88	2.91	3.75	5.74	4.575	4.07	0.105137	0.0376352	04010///MAPK signaling pathway+++04022///cGMP-PKG signaling pathway+++04218///Cellular senescence+++04310///Wnt signaling pathway+++04360///Axon guidance+++04625///C-type lectin receptor signaling pathway+++04658///Th1 and Th2 cell differentiation+++04659///Th17 cell differentiation+++04660///T cell receptor signaling pathway+++04662///B cell receptor signaling pathway+++04921///Oxytocin signalin…
18023	'Nfe2l1'	mRNA	65.63	50.62	39.77	32.14	45.31	35.51	48.21	67.38	47.04	49.1025	-0.0950854	6.65827e-07
18027	'Nfia'	mRNA	4.69	3.21	3.56	2.04	3.06	3.01	4.1	5.46	3.375	3.9075	-0.258976	2.71723e-09		H02471///Brain malformations with urinary tract defects
18028	'Nfib'	mRNA	8.77	5.63	5.73	4.67	5.08	5.15	6	6.11	6.2	5.585	0.0960907	0.005487
18032	'Nfix'	mRNA	19.96	8.9	6.57	4.24	6.94	4.08	5.67	12.62	9.9175	7.3275	0.303832	3.30872e-14		H00718///Sotos syndrome+++H01834///Marshall-Smith syndrome
18036	'Nfkbib'	mRNA	19.75	21.13	23.85	20.92	22.62	23.19	20.97	26.21	21.4125	23.2475	-0.138222	0.00542055	04062///Chemokine signaling pathway+++04621///NOD-like receptor signaling pathway+++04622///RIG-I-like receptor signaling pathway+++04623///Cytosolic DNA-sensing pathway+++04658///Th1 and Th2 cell differentiation+++04659///Th17 cell differentiation+++04660///T cell receptor signaling pathway+++04662///B cell receptor signaling pathway+++04722///Neurotrophin signaling pathway+++04920///Adipocytoki…
18044	'Nfya'	mRNA	3.36	2.94	2.31	1.23	2.49	1.46	1.62	2.79	2.46	2.09	0.197255	0.0318022	04612///Antigen processing and presentation+++05017///Spinocerebellar ataxia+++05152///Tuberculosis
18049	'Ngf'	mRNA	4.11	2.86	1.62	2.92	1.31	2.67	2.08	1.89	2.8775	1.9875	0.454773	0.00848843	04010///MAPK signaling pathway+++04014///Ras signaling pathway+++04015///Rap1 signaling pathway+++04020///Calcium signaling pathway+++04060///Cytokine-cytokine receptor interaction+++04151///PI3K-Akt signaling pathway+++04210///Apoptosis+++04722///Neurotrophin signaling pathway+++04750///Inflammatory mediator regulation of TRP channels	H00265///Hereditary sensory and autonomic neuropathy
18053	'Ngfr'	mRNA	0.34	0.51	0.09	0.35	0.2	0.13	0.16	0.16	0.3225	0.1625	0.95862	0.00107688	04010///MAPK signaling pathway+++04014///Ras signaling pathway+++04015///Rap1 signaling pathway+++04060///Cytokine-cytokine receptor interaction+++04151///PI3K-Akt signaling pathway+++04215///Apoptosis - multiple species+++04722///Neurotrophin signaling pathway+++05202///Transcriptional misregulation in cancer
18054	'Ngp'	mRNA	0.47	0	2.82	0.54	0.59	0.56	0	0.14	0.9575	0.3225	1.58253	5.46497e-06
18073	'Nid1'	mRNA	2.59	1.26	0.99	0.89	0.73	0.99	1.33	0.9	1.4325	0.9875	0.427737	7.40643e-06
18074	'Nid2'	mRNA	0.75	0.39	0.41	0.4	0.33	0.26	0.32	0.44	0.4875	0.3375	0.483718	0.00818413
18081	'Ninj1'	mRNA	117.1	123.25	136.41	129.83	122.73	134.9	148.27	134.75	126.647	135.162	-0.12193	1.01485e-07
18082	'Nipsnap1'	mRNA	215.49	173.28	160.98	151.76	176.5	164.33	171.33	189.43	175.377	175.398	-0.0440535	0.00245268
18087	'Nktr'	mRNA	5.54	2.95	3.45	1.98	2.66	2.63	1.9	3.57	3.48	2.69	0.316376	6.82306e-09
18100	'Mrpl40'	mRNA	18.41	21.78	22.46	20.1	21.86	20.53	26.55	22.73	20.6875	22.9175	-0.187119	0.00143868
18103	'Nme2'	mRNA	383.78	454.47	482.93	501.72	421.57	485.56	552.68	389.94	455.725	462.438	-0.0408764	0.00561958	00230///Purine metabolism+++00240///Pyrimidine metabolism+++00983///Drug metabolism - other enzymes+++01240///Biosynthesis of cofactors
18104	'Nqo1'	mRNA	5.67	4.05	5.08	2.65	6.71	2.88	7.61	7.91	4.3625	6.2775	-0.558105	3.38703e-09	00130///Ubiquinone and other terpenoid-quinone biosynthesis+++01240///Biosynthesis of cofactors+++05200///Pathways in cancer+++05208///Chemical carcinogenesis - reactive oxygen species+++05225///Hepatocellular carcinoma+++05418///Fluid shear stress and atherosclerosis
18105	'Nqo2'	mRNA	28.53	21.56	20.15	19.69	19.15	17.2	21.92	22.32	22.4825	20.1475	0.0943739	0.00130382		H00031///Breast cancer
18106	'Cd244a'	mRNA	0	0.02	0	0.03	0	0.05	0.08	0.09	0.0125	0.055	-2.30011	0.0171212	04650///Natural killer cell mediated cytotoxicity
18107	'Nmt1'	mRNA	46.72	43.47	37.69	29.97	42.03	36.4	42.49	51.28	39.4625	43.05	-0.158546	7.66429e-09
18109	'Mycn'	mRNA	0.21	0.23	0.12	0.07	0.28	0.27	0.16	0.35	0.1575	0.265	-0.785542	0.030048	05202///Transcriptional misregulation in cancer	H00043///Neuroblastoma+++H00510///Feingold syndrome
18113	'Nnmt'	mRNA	17.84	21.24	19.16	46.43	44.3	53.64	68.6	43.33	26.1675	52.4675	-1.00376	6.65337e-105	00760///Nicotinate and nicotinamide metabolism
18114	'Rrp1'	mRNA	39.4	40.01	35.86	33.23	32.23	37.09	39.67	43.24	37.125	38.0575	-0.0701629	0.0219581
18115	'Nnt'	mRNA	86.19	48.75	50.43	43.86	59.01	46.04	32.98	55.26	57.3075	48.3225	0.190245	3.42665e-24	00760///Nicotinate and nicotinamide metabolism	H00256///Familial glucocorticoid deficiency
18117	'Emc8'	mRNA	8.11	7.38	8.41	8.42	7.68	7.89	6.89	6.31	8.08	7.1925	0.137058	0.000992907
18128	'Notch1'	mRNA	1.6	0.97	1.15	0.62	0.76	1.03	0.75	1.13	1.085	0.9175	0.18451	0.0253269	01522///Endocrine resistance+++04320///Dorso-ventral axis formation+++04330///Notch signaling pathway+++04361///Axon regeneration+++04658///Th1 and Th2 cell differentiation+++04919///Thyroid hormone signaling pathway+++05020///Prion disease+++05165///Human papillomavirus infection+++05200///Pathways in cancer+++05206///MicroRNAs in cancer+++05224///Breast cancer	H00002///T-cell acute lymphoblastic leukemia+++H00031///Breast cancer+++H00554///Aortic valve disease+++H01413///Adams-Oliver syndrome
18129	'Notch2'	mRNA	5.94	2.97	3.01	1.84	3.25	2.22	2.32	4.11	3.44	2.975	0.138898	0.00157264	01522///Endocrine resistance+++04320///Dorso-ventral axis formation+++04330///Notch signaling pathway+++04658///Th1 and Th2 cell differentiation+++04919///Thyroid hormone signaling pathway+++05165///Human papillomavirus infection+++05200///Pathways in cancer+++05206///MicroRNAs in cancer+++05207///Chemical carcinogenesis - receptor activation+++05224///Breast cancer	H00409///Type 2 diabetes mellitus+++H00551///Alagille syndrome+++H00623///Hajdu-Cheney syndrome
18139	'Zfp638'	mRNA	6.05	3.97	3.47	2.61	4.71	3.38	4.15	6.22	4.025	4.615	-0.214036	0.000111647
18145	'Npc1'	mRNA	47.42	28.47	24.82	19.09	28.26	16.98	18.86	36.96	29.95	25.265	0.189732	1.20973e-18	04142///Lysosome+++04979///Cholesterol metabolism	H00136///Niemann-Pick disease type C
18148	'Npm1'	mRNA	168.6	131.95	164.18	134.03	131.28	139.06	112.57	130.53	149.69	128.36	0.187831	1.63005e-21		H00003///Acute myeloid leukemia+++H02411///Chronic myelomonocytic leukemia
18150	'Npm3'	mRNA	28.03	23.14	24.72	20.21	22.18	19.62	34.41	36.74	24.025	28.2375	-0.274536	1.18805e-05
18162	'Npr3'	mRNA	0.98	0.28	0.28	0.33	0.13	0.34	0.31	0.18	0.4675	0.24	0.782875	1.9791e-05
18171	'Nr1i2'	mRNA	54.45	44.03	30.08	26.43	32.37	32.13	39.34	61.7	38.7475	41.385	-0.163515	1.35791e-09
18176	'Nras'	mRNA	4.04	3.65	2.77	2.72	2.91	3.61	4.05	4.41	3.295	3.745	-0.2203	0.000715009	01521///EGFR tyrosine kinase inhibitor resistance+++01522///Endocrine resistance+++04010///MAPK signaling pathway+++04012///ErbB signaling pathway+++04014///Ras signaling pathway+++04015///Rap1 signaling pathway+++04062///Chemokine signaling pathway+++04068///FoxO signaling pathway+++04071///Sphingolipid signaling pathway+++04072///Phospholipase D signaling pathway+++04137///Mitophagy - animal+++…	H00003///Acute myeloid leukemia+++H00010///Multiple myeloma+++H00016///Oral cancer+++H00018///Gastric cancer+++H00032///Thyroid cancer+++H00033///Adrenal carcinoma+++H00038///Melanoma+++H00108///Autoimmune lymphoproliferative syndromes+++H00523///Noonan syndrome and related disorders+++H01481///Myelodysplastic syndrome+++H01666///Angiosarcoma+++H01738///Noonan syndrome+++H02410///Myelodysplastic/…
18186	'Nrp1'	mRNA	18.61	14.49	12.69	9.53	14.51	12.51	11.35	21.88	13.83	15.0625	-0.210463	1.63117e-13	04360///Axon guidance+++05166///Human T-cell leukemia virus 1 infection+++05171///Coronavirus disease - COVID-19
18189	'Nrxn1'	mRNA	0.57	0.34	0.19	0.22	0.15	0.3	0.3	0.3	0.33	0.2625	0.492034	0.00630327	04514///Cell adhesion molecules	H00756///Pitt-Hopkins syndrome+++H01649///Schizophrenia
18190	'Nrxn2'	mRNA	0.28	0.17	0.09	0.15	0.08	0.13	0.14	0.06	0.1725	0.1025	0.691665	0.0115528	04514///Cell adhesion molecules	H00756///Pitt-Hopkins syndrome+++H01649///Schizophrenia
18193	'Nsd1'	mRNA	5.86	3.16	3.03	2.37	3.01	2.53	2.61	3.97	3.605	3.03	0.161209	5.2881e-05	00310///Lysine degradation	H00718///Sotos syndrome
18194	'Nsdhl'	mRNA	12.21	5.75	7.03	7.27	7	7.71	4.98	6.19	8.065	6.47	0.255037	0.000121265	00100///Steroid biosynthesis	H00496///Congenital hemidysplasia with ichthyosiform nevus and limb defects (CHILD)+++H01917///CK syndrome
18201	'Nsmaf'	mRNA	6.36	5.27	4.36	3.56	4.1	4.06	4.86	5.1	4.8875	4.53	0.145859	0.029231	04071///Sphingolipid signaling pathway
18208	'Ntn1'	mRNA	3.61	2.9	1.35	1.23	0.94	1.46	1.96	1.7	2.2725	1.515	0.494233	3.10717e-10	04360///Axon guidance+++04361///Axon regeneration	H01287///Congenital mirror movements
18214	'Ddr2'	mRNA	0.36	0.29	0.22	0.15	0.13	0.17	0.21	0.18	0.255	0.1725	0.496352	0.0100405		H00777///SEMD, short limb-hand type
18220	'Nucb1'	mRNA	87.38	72.49	65.58	59.04	71.98	55.17	69.7	95.58	71.1225	73.1075	-0.0724424	0.000223432
18242	'Oat'	mRNA	607.92	683.87	341.61	404.07	543.32	552.76	719.86	465.82	509.368	570.44	-0.228022	1.6221e-189	00330///Arginine and proline metabolism	H00189///Ornithinaemia+++H01400///Secondary hyperammonemia
18245	'Oaz1'	mRNA	601.99	620.83	588.74	774.69	611.55	622.63	656.49	554.7	646.562	611.342	0.0542099	6.62409e-07
18247	'Oaz2'	mRNA	19.95	18.21	16.91	16.37	18.56	17.4	21.49	18.26	17.86	18.9275	-0.12826	0.0052684
18260	'Ocln'	mRNA	13.62	7.95	5.05	5.56	7.5	4.63	5.08	8.91	8.045	6.53	0.207147	6.20819e-05	04514///Cell adhesion molecules+++04530///Tight junction+++04670///Leukocyte transendothelial migration+++05130///Pathogenic Escherichia coli infection+++05160///Hepatitis C	H00840///Pseudo-TORCH syndrome
18263	'Odc1'	mRNA	48.35	36.9	35.82	32.33	33.27	35.82	29.34	37.49	38.35	33.98	0.129211	2.39603e-06	00330///Arginine and proline metabolism+++00480///Glutathione metabolism	H02470///Neurodevelopmental disorder with structural brain abnormalities
18301	'Fxyd5'	mRNA	6.98	8.47	7.59	6.84	7.12	9.1	11.77	7.24	7.47	8.8075	-0.28877	0.00346573
18383	'Tnfrsf11b'	mRNA	1.64	1.37	0.7	0.34	0.21	0.55	0.95	1.04	1.0125	0.6875	0.469272	0.0062557	04060///Cytokine-cytokine receptor interaction+++04380///Osteoclast differentiation	H00437///Paget disease of bone
18400	'Slc22a18'	mRNA	124.95	126.62	123.56	129.45	135.05	121.97	191.93	144.44	126.145	148.347	-0.249848	7.83911e-39		H00031///Breast cancer+++H00037///Rhabdomyosarcoma
18407	'Orm3'	mRNA	6.21	7.24	20.92	8.69	5.14	18.59	33.84	21.84	10.765	19.8525	-0.973925	1.55576e-25
18408	'Slc25a15'	mRNA	133.63	84.5	72.68	82.68	77.51	84.64	100.98	112.23	93.3725	93.84	-0.0644218	7.87586e-06		H01268///Hyperornithinemia-hyperammonemia-homocitrullinuria syndrome+++H01398///Primary hyperammonemic disorders (Urea cycle disorders)
18412	'Sqstm1'	mRNA	320.31	342.39	280.18	272.31	366.51	326.24	348.93	449.33	303.798	372.752	-0.322054	2.38659e-216	04137///Mitophagy - animal+++04140///Autophagy - animal+++04217///Necroptosis+++04218///Cellular senescence+++04380///Osteoclast differentiation+++05014///Amyotrophic lateral sclerosis+++05022///Pathways of neurodegeneration - multiple diseases+++05131///Shigellosis+++05418///Fluid shear stress and atherosclerosis	H00437///Paget disease of bone+++H02342///Frontotemporal dementia and amyotrophic lateral sclerosis
18416	'Otc'	mRNA	251.53	174.36	186.47	177.53	216.15	178.76	146.64	208.32	197.472	187.468	0.0325879	0.00894176	00220///Arginine biosynthesis+++01230///Biosynthesis of amino acids	H00187///Ornithine transcarbamylase deficiency+++H01398///Primary hyperammonemic disorders (Urea cycle disorders)
18432	'Mybbp1a'	mRNA	14	10.17	9.33	6.83	10.58	7.8	9.01	15.08	10.0825	10.6175	-0.120005	0.00173031
18451	'P4ha1'	mRNA	18.51	12.99	14.11	8.7	8.66	11.28	10.21	9.01	13.5775	9.79	0.406031	7.61545e-27	00330///Arginine and proline metabolism	H02041///Myopia
18452	'P4ha2'	mRNA	8.35	9.4	7.28	7.75	8.78	7.42	7.6	5.12	8.195	7.23	0.136634	0.0296006	00330///Arginine and proline metabolism	H02041///Myopia
18453	'P4hb'	mRNA	453.33	396.6	383.44	352.15	367.64	350.72	404.62	531.74	396.38	413.68	-0.093654	2.54442e-34	04141///Protein processing in endoplasmic reticulum	H01572///Cole-Carpenter syndrome
18458	'Pabpc1'	mRNA	141	88.03	101.1	73.66	88.68	73.5	59.1	87.35	100.948	77.1575	0.335941	1.33488e-87	03015///mRNA surveillance pathway+++03018///RNA degradation
18476	'Pafah1b3'	mRNA	4.26	2.74	4.78	4.85	2.17	3.29	2.48	3.02	4.1575	2.74	0.65487	9.98528e-05	00565///Ether lipid metabolism
18477	'Prdx1'	mRNA	965.73	904.51	960.13	949.59	996.24	938.22	923.75	999.97	944.99	964.545	-0.0584442	4.45785e-15	04146///Peroxisome+++05146///Amoebiasis	H02221///Methylmalonic aciduria and homocystinuria
18478	'Pah'	mRNA	850.54	595.14	560.39	512.65	592.37	501.87	501.95	617.03	629.68	553.305	0.13491	8.87462e-73	00360///Phenylalanine metabolism+++00400///Phenylalanine, tyrosine and tryptophan biosynthesis+++00790///Folate biosynthesis+++01230///Biosynthesis of amino acids	H00167///Phenylketonuria
18484	'Pam'	mRNA	11.04	5.19	3.59	4.41	3.09	3.7	4.66	3.25	6.0575	3.675	0.593031	2.95824e-22
18514	'Pbx1'	mRNA	4.4	2.1	2.29	1.58	2.2	2.08	1.53	2.17	2.5925	1.995	0.329873	4.33674e-07	04927///Cortisol synthesis and secretion+++04934///Cushing syndrome+++05202///Transcriptional misregulation in cancer	H00001///B-cell acute lymphoblastic leukemia+++H01867///Congenital anomalies of kidney and urinary tract
18515	'Pbx2'	mRNA	6.68	5.47	5.47	4.93	4.6	4.5	4.73	5.95	5.6375	4.945	0.152004	0.0186503
18519	'Kat2b'	mRNA	22.77	11.26	12.7	9.13	9.13	10.43	9.29	14.76	13.965	10.9025	0.301662	3.77127e-17	04330///Notch signaling pathway+++04919///Thyroid hormone signaling pathway+++05166///Human T-cell leukemia virus 1 infection+++05203///Viral carcinogenesis
18521	'Pcbp2'	mRNA	246.93	203.63	230.81	210.48	188.03	214.36	178.02	180.07	222.963	190.12	0.194732	7.47975e-42	04216///Ferroptosis
18537	'Pcmt1'	mRNA	11.03	8.99	10.78	7.7	9.08	10.75	10.83	10.91	9.625	10.3925	-0.119088	0.0127242
18550	'Furin'	mRNA	90.38	50.21	43.22	33.89	51.11	34.45	34.3	80.29	54.425	50.0375	0.0617617	0.000404502
18551	'Pcsk4'	mRNA	10.95	8.54	9.52	10.16	8.02	6.89	9.32	7.39	9.7925	7.905	0.255921	5.56955e-06
18552	'Pcsk5'	mRNA	3.42	1.93	1.99	1.38	1.8	1.58	1.27	2.68	2.18	1.8325	0.154232	0.0285859
18553	'Pcsk6'	mRNA	72.57	37.67	35.85	26.64	41.43	30.16	22.52	45.41	43.1825	34.88	0.242245	1.54174e-33
18554	'Pcsk7'	mRNA	12.83	8.22	7.75	7.23	7.53	6.6	6.3	9.91	9.0075	7.585	0.205348	4.57266e-06
18557	'Cdk18'	mRNA	22.88	17.57	15.3	10.25	14.97	10.66	13.27	18.78	16.5	14.42	0.140929	0.000222051
18559	'Pctp'	mRNA	13.75	10.08	8.52	4.18	11.69	10.02	15.38	10.58	9.1325	11.9175	-0.472828	8.2742e-23
18563	'Pcx'	mRNA	286.31	194.78	165.99	136.51	188.19	164.16	142.38	282.32	195.898	194.262	-0.0342444	0.000169802	00020///Citrate cycle (TCA cycle)+++00620///Pyruvate metabolism+++01200///Carbon metabolism+++01230///Biosynthesis of amino acids	H00073///Pyruvate carboxylase deficiency+++H01400///Secondary hyperammonemia
18569	'Pdcd4'	mRNA	39.8	33.42	29.94	26.99	29.62	27.27	23.43	35.34	32.5375	28.915	0.135342	2.20603e-05	05205///Proteoglycans in cancer+++05206///MicroRNAs in cancer
18571	'Pdcd6ip'	mRNA	22.26	12.63	12.22	10.8	13.04	10.46	10.7	16.69	14.4775	12.7225	0.132581	3.85448e-06	04144///Endocytosis
18576	'Pde3b'	mRNA	21.46	7.71	7.06	5.68	8	7.13	6.78	14.75	10.4775	9.165	0.108703	0.00256222	00230///Purine metabolism+++04022///cGMP-PKG signaling pathway+++04024///cAMP signaling pathway+++04371///Apelin signaling pathway+++04910///Insulin signaling pathway+++04914///Progesterone-mediated oocyte maturation+++04922///Glucagon signaling pathway+++04923///Regulation of lipolysis in adipocytes+++04924///Renin secretion+++05032///Morphine addiction
18578	'Pde4b'	mRNA	1.97	1.26	0.97	0.66	0.8	1.07	1.28	1.36	1.215	1.1275	0.183674	0.0301841	00230///Purine metabolism+++04024///cAMP signaling pathway+++04928///Parathyroid hormone synthesis, secretion and action+++05032///Morphine addiction	H02211///Acrodysostosis
18591	'Pdgfb'	mRNA	0.68	0.38	0.73	0.49	0.33	0.54	0.43	0.27	0.57	0.3925	0.552328	0.0291907	01521///EGFR tyrosine kinase inhibitor resistance+++04010///MAPK signaling pathway+++04014///Ras signaling pathway+++04015///Rap1 signaling pathway+++04020///Calcium signaling pathway+++04072///Phospholipase D signaling pathway+++04151///PI3K-Akt signaling pathway+++04510///Focal adhesion+++04540///Gap junction+++04630///JAK-STAT signaling pathway+++04810///Regulation of actin cytoskeleton+++0516…	H00015///Malignant pleural mesothelioma+++H00042///Glioma+++H01556///Meningioma+++H01574///Familial idiopathic basal ganglia calcification
18595	'Pdgfra'	mRNA	1.36	1.11	0.56	0.44	0.51	0.82	0.89	0.53	0.8675	0.6875	0.240755	0.0340596	01521///EGFR tyrosine kinase inhibitor resistance+++04010///MAPK signaling pathway+++04014///Ras signaling pathway+++04015///Rap1 signaling pathway+++04020///Calcium signaling pathway+++04072///Phospholipase D signaling pathway+++04144///Endocytosis+++04151///PI3K-Akt signaling pathway+++04510///Focal adhesion+++04540///Gap junction+++04630///JAK-STAT signaling pathway+++04810///Regulation of act…	H00042///Glioma+++H01590///Chronic eosinophilic leukemia+++H01591///Gastrotintestinal stromal tumor+++H01599///Hypereosinophilic syndrome
18596	'Pdgfrb'	mRNA	1.65	1.24	0.84	0.63	0.56	0.74	1.13	0.74	1.09	0.7925	0.360971	0.00159669	01521///EGFR tyrosine kinase inhibitor resistance+++04010///MAPK signaling pathway+++04014///Ras signaling pathway+++04015///Rap1 signaling pathway+++04020///Calcium signaling pathway+++04072///Phospholipase D signaling pathway+++04151///PI3K-Akt signaling pathway+++04510///Focal adhesion+++04540///Gap junction+++04630///JAK-STAT signaling pathway+++04810///Regulation of actin cytoskeleton+++0516…	H00042///Glioma+++H01574///Familial idiopathic basal ganglia calcification+++H01910///Infantile myofibromatosis
18597	'Pdha1'	mRNA	54.08	32.66	36.58	27.66	33.42	29.35	29.25	37.01	37.745	32.2575	0.169336	1.10973e-10	00010///Glycolysis / Gluconeogenesis+++00020///Citrate cycle (TCA cycle)+++00620///Pyruvate metabolism+++01200///Carbon metabolism+++04066///HIF-1 signaling pathway+++04922///Glucagon signaling pathway+++05230///Central carbon metabolism in cancer+++05415///Diabetic cardiomyopathy	H00072///Pyruvate dehydrogenase complex deficiency+++H01997///Pyruvate dehydrogenase E1-alpha deficiency
18604	'Pdk2'	mRNA	90.32	64.92	64.71	43.51	62.44	40.84	51.65	72.37	65.865	56.825	0.162534	6.01967e-13	05415///Diabetic cardiomyopathy	H00264///Charcot-Marie-Tooth disease
18605	'Enpp1'	mRNA	7.45	3.76	4.09	4.25	4.22	4.32	2.93	3.96	4.8875	3.8575	0.303215	2.65967e-10	00230///Purine metabolism+++00240///Pyrimidine metabolism+++00500///Starch and sucrose metabolism+++00740///Riboflavin metabolism+++00760///Nicotinate and nicotinamide metabolism+++00770///Pantothenate and CoA biosynthesis	H00214///Hypophosphatemic rickets+++H00409///Type 2 diabetes mellitus+++H00431///Ossification of the posterior longitudinal ligament of spine+++H01002///Generalized arterial calcification of infancy+++H01394///Cole disease+++H02106///Genetic obesity+++H02139///Autosomal recessive hypophosphatemic rickets
18606	'Enpp2'	mRNA	51.3	22.57	24.59	20.49	21.89	20.3	19.05	32.11	29.7375	23.3375	0.283656	4.2432e-24	00565///Ether lipid metabolism
18607	'Pdpk1'	mRNA	7.86	2.94	2.86	2.27	2.71	2.5	2.2	5.31	3.9825	3.18	0.260412	4.93854e-07	01524///Platinum drug resistance+++03320///PPAR signaling pathway+++04068///FoxO signaling pathway+++04071///Sphingolipid signaling pathway+++04140///Autophagy - animal+++04150///mTOR signaling pathway+++04151///PI3K-Akt signaling pathway+++04152///AMPK signaling pathway+++04210///Apoptosis+++04360///Axon guidance+++04510///Focal adhesion+++04660///T cell receptor signaling pathway+++04664///Fc e…
18617	'Rhox5'	mRNA	0.58	0.68	0.19	0.09	0.58	0.46	0.79	1.04	0.385	0.7175	-0.978187	0.0272292
18618	'Pemt'	mRNA	563.37	567.18	552.59	633.44	534.39	594.6	543.64	491.89	579.145	541.13	0.066173	4.76889e-08	00564///Glycerophospholipid metabolism
18626	'Per1'	mRNA	13.11	8.23	6.87	7.59	7.92	7.51	6.52	7.55	8.95	7.375	0.226075	5.45435e-08	04710///Circadian rhythm+++04713///Circadian entrainment
18627	'Per2'	mRNA	12.28	6.54	5.14	3.11	5.84	4.67	4.72	8.03	6.7675	5.815	0.146	0.000704172	04710///Circadian rhythm+++04711///Circadian rhythm - fly+++04713///Circadian entrainment+++05202///Transcriptional misregulation in cancer+++05221///Acute myeloid leukemia	H00688///Familial advanced sleep phase syndrome
18628	'Per3'	mRNA	4.98	2.94	2.18	1.47	2.88	1.74	1.72	2.35	2.8925	2.1725	0.334558	4.41806e-07	04710///Circadian rhythm+++04713///Circadian entrainment	H00688///Familial advanced sleep phase syndrome
18631	'Pex11a'	mRNA	151.46	119.41	101.38	70.67	111.92	110.28	114.53	149.02	110.73	121.438	-0.179889	3.00627e-28	04146///Peroxisome
18633	'Pex16'	mRNA	73.7	97.93	73.85	66.67	71.49	76.85	119.79	96.32	78.0375	91.1125	-0.26132	2.05704e-26	04146///Peroxisome	H00205///Peroxisome biogenesis disorder+++H01342///Zellweger syndrome
18634	'Pex7'	mRNA	72.55	55.92	57.49	53.84	51.56	54.23	44.96	53.8	59.95	51.1375	0.186934	8.7824e-13	04146///Peroxisome	H00075///Refsum disease+++H00205///Peroxisome biogenesis disorder+++H00207///Rhizomelic chondrodysplasia punctata
18636	'Cfp'	mRNA	18.72	25.57	18.76	15.35	14.69	25.45	22.87	22.91	19.6	21.48	-0.170328	0.000260517	05168///Herpes simplex virus 1 infection	H00104///Alternative complement pathway component defects
18637	'Pfdn2'	mRNA	22.09	23.86	21.91	21.78	23.1	23.97	32.56	24.41	22.41	26.01	-0.252818	1.19991e-09
18639	'Pfkfb1'	mRNA	25.17	23.82	14.71	13.42	20.09	12.18	33.98	36.45	19.28	25.675	-0.464134	3.34126e-28	00051///Fructose and mannose metabolism+++04152///AMPK signaling pathway+++04922///Glucagon signaling pathway
18640	'Pfkfb2'	mRNA	6.16	3.16	3.07	2.32	2.63	2.82	2.16	4.34	3.6775	2.9875	0.256564	3.27475e-06	00051///Fructose and mannose metabolism+++04152///AMPK signaling pathway+++04919///Thyroid hormone signaling pathway
18642	'Pfkm'	mRNA	8.44	4.97	5.66	4.45	5.49	4.1	3.46	4.07	5.88	4.28	0.405834	4.19161e-09	00010///Glycolysis / Gluconeogenesis+++00030///Pentose phosphate pathway+++00051///Fructose and mannose metabolism+++00052///Galactose metabolism+++01200///Carbon metabolism+++01230///Biosynthesis of amino acids+++03018///RNA degradation+++04066///HIF-1 signaling pathway+++04152///AMPK signaling pathway+++04919///Thyroid hormone signaling pathway+++04922///Glucagon signaling pathway+++05230///Cen…	H00069///Glycogen storage disease+++H01762///Muscle glycogen storage disease+++H01945///Glycogen storage disease type VII
18643	'Pfn1'	mRNA	353.23	360.1	367.35	356.79	355.35	355.94	427.39	389.2	359.368	381.97	-0.121419	1.47448e-13	04013///MAPK signaling pathway - fly+++04015///Rap1 signaling pathway+++04810///Regulation of actin cytoskeleton+++05014///Amyotrophic lateral sclerosis+++05131///Shigellosis+++05132///Salmonella infection	H00058///Amyotrophic lateral sclerosis (ALS)
18648	'Pgam1'	mRNA	245.24	170.49	203.12	181.24	190.37	195.35	215.75	212.43	200.023	203.475	-0.0714398	3.05196e-07	00010///Glycolysis / Gluconeogenesis+++00260///Glycine, serine and threonine metabolism+++01200///Carbon metabolism+++01230///Biosynthesis of amino acids+++04922///Glucagon signaling pathway+++05230///Central carbon metabolism in cancer	H00069///Glycogen storage disease+++H01762///Muscle glycogen storage disease+++H01951///Glycogen storage disease type X
18655	'Pgk1'	mRNA	327.15	228.64	239.7	251.01	220.53	242.72	203.57	242.64	261.625	227.365	0.158926	8.90394e-36	00010///Glycolysis / Gluconeogenesis+++01200///Carbon metabolism+++01230///Biosynthesis of amino acids+++04066///HIF-1 signaling pathway	H00664///Anemia due to disorders of glycolytic enzymes
18671	'Abcb1a'	mRNA	3.37	1.06	1.01	1.02	0.86	0.96	1.06	1.85	1.615	1.1825	0.357477	0.000222936	02010///ABC transporters+++04976///Bile secretion+++05206///MicroRNAs in cancer+++05226///Gastric cancer	H01227///Inflammatory bowel disease (IBD)+++H01529///Avascular necrosis of femoral head+++H01709///Glucocorticoid-induced osteonecrosis
18673	'Phb'	mRNA	102.52	115.47	100.18	115.66	114.8	116.59	139.23	100.69	108.457	117.828	-0.154223	1.8767e-16
18674	'Slc25a3'	mRNA	391.26	287.92	287.78	285.14	282.97	280.11	247.58	289.2	313.025	274.965	0.144076	1.24824e-28		H01348///Mitochondrial phosphate carrier deficiency
18693	'Pick1'	mRNA	6.33	6.24	4.76	4.28	6.57	4.79	6.47	8.67	5.4025	6.625	-0.331001	2.04834e-05
18700	'Piga'	mRNA	2.32	1.01	1.97	0.82	1.12	1.48	0.65	1.5	1.53	1.1875	0.315685	0.00746663	00563///Glycosylphosphatidylinositol (GPI)-anchor biosynthesis	H01053///Paroxysmal nocturnal hemoglobinuria+++H01486///Multiple congenital anomalies-hypotonia-seizures syndrome+++H01489///Inherited glycosylphosphatidylinositol deficiencies
18703	'Pigr'	mRNA	584.96	383.78	336.71	277.84	370.26	315.54	269.59	477.26	395.822	358.163	0.0916288	2.87817e-41	04672///Intestinal immune network for IgA production
18706	'Pik3ca'	mRNA	8.44	4.61	4.07	3.72	4.39	3.66	3.84	5.68	5.21	4.3925	0.181525	4.00863e-05	00562///Inositol phosphate metabolism+++01521///EGFR tyrosine kinase inhibitor resistance+++01522///Endocrine resistance+++01524///Platinum drug resistance+++04012///ErbB signaling pathway+++04014///Ras signaling pathway+++04015///Rap1 signaling pathway+++04024///cAMP signaling pathway+++04062///Chemokine signaling pathway+++04066///HIF-1 signaling pathway+++04068///FoxO signaling pathway+++04070…	H00014///Non-small cell lung cancer+++H00018///Gastric cancer+++H00020///Colorectal cancer+++H00027///Ovarian cancer+++H00031///Breast cancer+++H00048///Hepatocellular carcinoma+++H01102///Pituitary adenomas+++H01222///Cowden syndrome+++H01387///Activated PI3K-delta syndrome+++H01431///Cushing syndrome+++H01912///Congenital lipomatous overgrowth, vascular malformations, and epidermal nevi+++H0198…
18711	'Pikfyve'	mRNA	1.83	0.75	0.83	0.67	0.82	0.79	0.71	1.09	1.02	0.8525	0.181213	0.0206944	00562///Inositol phosphate metabolism+++04070///Phosphatidylinositol signaling system+++04145///Phagosome+++04810///Regulation of actin cytoskeleton	H00957///Fleck corneal dystrophy
18715	'Pim2'	mRNA	2.08	1.6	1.91	1.84	1.91	1.46	0.91	1.64	1.8575	1.48	0.304747	0.0353191	05200///Pathways in cancer+++05221///Acute myeloid leukemia
18718	'Pip4k2a'	mRNA	1.97	1.29	1.42	1.12	0.89	1.28	1.21	0.83	1.45	1.0525	0.385089	0.0024575	00562///Inositol phosphate metabolism+++04070///Phosphatidylinositol signaling system+++04810///Regulation of actin cytoskeleton
18720	'Pip5k1a'	mRNA	4.92	2.79	2.29	2.76	2.22	2.72	2.49	2.99	3.19	2.605	0.232973	0.00465037	00562///Inositol phosphate metabolism+++04070///Phosphatidylinositol signaling system+++04072///Phospholipase D signaling pathway+++04144///Endocytosis+++04510///Focal adhesion+++04666///Fc gamma R-mediated phagocytosis+++04810///Regulation of actin cytoskeleton+++05135///Yersinia infection+++05231///Choline metabolism in cancer	H00865///Lethal congenital contractural syndrome
18738	'Pitpna'	mRNA	19.35	15.3	16.43	15.41	13.98	14.43	15.37	16.91	16.6225	15.1725	0.0935888	0.00492012
18739	'Pitpnm1'	mRNA	1.76	1.03	1.51	1.15	0.99	1.36	1.05	1	1.3625	1.1	0.251039	0.0198437		H00481///Cone-rod dystrophy and cone dystrophy
18747	'Prkaca'	mRNA	29.7	19.4	19.33	14.67	21	15.31	16.35	22.84	20.775	18.875	0.083695	0.0336669	01522///Endocrine resistance+++04010///MAPK signaling pathway+++04014///Ras signaling pathway+++04020///Calcium signaling pathway+++04024///cAMP signaling pathway+++04062///Chemokine signaling pathway+++04114///Oocyte meiosis+++04140///Autophagy - animal+++04211///Longevity regulating pathway+++04213///Longevity regulating pathway - multiple species+++04261///Adrenergic signaling in cardiomyocyte…	H01235///Bleeding disorder platelet-type+++H01431///Cushing syndrome+++H01740///Macrothrombocytopenia+++H02049///Bilateral macronodular adrenal hyperplasia+++H02506///Cardioacrofacial dysplasia
18749	'Prkacb'	mRNA	17.03	9.97	8.99	7.71	8.63	8.39	8.83	12.92	10.925	9.6925	0.117849	0.00282012	01522///Endocrine resistance+++04010///MAPK signaling pathway+++04014///Ras signaling pathway+++04020///Calcium signaling pathway+++04024///cAMP signaling pathway+++04062///Chemokine signaling pathway+++04114///Oocyte meiosis+++04140///Autophagy - animal+++04211///Longevity regulating pathway+++04213///Longevity regulating pathway - multiple species+++04261///Adrenergic signaling in cardiomyocyte…	H01235///Bleeding disorder platelet-type+++H01431///Cushing syndrome+++H01740///Macrothrombocytopenia+++H02049///Bilateral macronodular adrenal hyperplasia+++H02506///Cardioacrofacial dysplasia
18761	'Prkcq'	mRNA	0.5	0.27	0.11	0.22	0.23	0.57	0.3	0.29	0.275	0.3475	-0.643002	0.0235493	04064///NF-kappa B signaling pathway+++04140///Autophagy - animal+++04270///Vascular smooth muscle contraction+++04658///Th1 and Th2 cell differentiation+++04659///Th17 cell differentiation+++04660///T cell receptor signaling pathway+++04750///Inflammatory mediator regulation of TRP channels+++04920///Adipocytokine signaling pathway+++04931///Insulin resistance+++05131///Shigellosis+++05235///PD-…	H00408///Type 1 diabetes mellitus
18764	'Pkd2'	mRNA	2.14	0.77	0.72	0.63	0.69	0.74	0.49	0.93	1.065	0.7125	0.484757	2.18586e-05		H00542///Polycystic kidney disease+++H01728///Potter syndrome
18767	'Pkia'	mRNA	0.31	0.17	0.15	0.14	0.12	0.13	0.14	0.06	0.1925	0.1125	0.693191	0.0473395	05034///Alcoholism
18769	'Pkig'	mRNA	20.71	20.73	17.92	15.86	18.31	19.15	32.55	23.57	18.805	23.395	-0.362444	2.62822e-09
18803	'Plcg1'	mRNA	8.52	3.84	2.59	1.92	3.12	2.45	1.63	4.33	4.2175	2.8825	0.463226	2.78049e-12	00562///Inositol phosphate metabolism+++01521///EGFR tyrosine kinase inhibitor resistance+++04012///ErbB signaling pathway+++04014///Ras signaling pathway+++04015///Rap1 signaling pathway+++04020///Calcium signaling pathway+++04062///Chemokine signaling pathway+++04064///NF-kappa B signaling pathway+++04066///HIF-1 signaling pathway+++04070///Phosphatidylinositol signaling system+++04072///Phosph…
18805	'Pld1'	mRNA	1.45	1	0.7	0.53	1.01	0.81	0.86	1.75	0.92	1.1075	-0.318677	0.0057346	00564///Glycerophospholipid metabolism+++00565///Ether lipid metabolism+++04014///Ras signaling pathway+++04024///cAMP signaling pathway+++04071///Sphingolipid signaling pathway+++04072///Phospholipase D signaling pathway+++04144///Endocytosis+++04666///Fc gamma R-mediated phagocytosis+++04724///Glutamatergic synapse+++04912///GnRH signaling pathway+++04928///Parathyroid hormone synthesis, secret…	H02375///Cardiac valvular defect, developmental
18807	'Pld3'	mRNA	20.59	17.65	17.39	16.3	19.88	16.38	20.8	19.35	17.9825	19.1025	-0.126242	0.00180974	00564///Glycerophospholipid metabolism+++00565///Ether lipid metabolism	H00063///Spinocerebellar ataxia (SCA)
18810	'Plec'	mRNA	4.39	2.66	3.01	2.19	3.19	2.14	3.31	4.11	3.0625	3.1875	-0.11075	0.00278351		H00585///Epidermolysis bullosa, hemidesmosomal+++H00593///Limb-girdle muscular dystrophy
18815	'Plg'	mRNA	1595.69	1342.11	1177.37	1093.09	1386.91	1223.2	1147.67	1849.97	1302.07	1401.94	-0.140847	2.18499e-236	04080///Neuroactive ligand-receptor interaction+++04610///Complement and coagulation cascades+++05150///Staphylococcus aureus infection+++05164///Influenza A	H00223///Inherited thrombophilia+++H01006///Hereditary angioedema+++H01206///Plasminogen deficiency
18816	'Serpinf2'	mRNA	479.44	473.09	373.35	306.57	442.62	399.68	458.21	630.78	408.113	482.822	-0.280255	5.48623e-238	04610///Complement and coagulation cascades	H00983///Alpha-2-plasmin inhibitor (a2-PI) deficiency
18822	'Plod1'	mRNA	37.93	36.16	27.33	25.19	31.71	27.52	34.68	34.45	31.6525	32.09	-0.0682295	0.00742632	00310///Lysine degradation	H00980///Nevo syndrome+++H02245///Ehlers-Danlos syndrome kyphoscoliosis type
18830	'Pltp'	mRNA	20.67	20.72	16.32	16.44	15.57	17.77	17.75	13.37	18.5375	16.115	0.150882	0.00165264	03320///PPAR signaling pathway+++04979///Cholesterol metabolism
18844	'Plxna1'	mRNA	1.49	0.74	0.55	0.46	0.6	0.45	0.48	0.79	0.81	0.58	0.393593	0.000126724	04360///Axon guidance
18845	'Plxna2'	mRNA	1.11	0.41	0.35	0.24	0.57	0.29	0.25	0.57	0.5275	0.42	0.236101	0.035651	04360///Axon guidance
18938	'Ppp1r14b'	mRNA	30.04	29.41	44.89	39.84	30.51	46.49	48.98	29.89	36.045	38.9675	-0.146912	0.00298319
18951	'Septin5'	mRNA	0.08	0	0.06	0.04	0.13	0.22	0.15	0.07	0.045	0.1425	-1.75445	0.00676038	05012///Parkinson disease+++05022///Pathways of neurodegeneration - multiple diseases
18972	'Pold2'	mRNA	8.75	9.69	9.73	11	8.99	9.44	5.65	6.95	9.7925	7.7575	0.318749	9.8886e-06	03030///DNA replication+++03410///Base excision repair+++03420///Nucleotide excision repair+++03430///Mismatch repair+++03440///Homologous recombination
18979	'Pon1'	mRNA	898.76	919.74	719.14	767.17	866.66	861.92	782.81	762.12	826.202	818.378	-0.024511	0.00150121		H01457///Diabetic retinopathy
18984	'Por'	mRNA	654.14	507.6	393.06	415.99	441.17	421.7	354.74	514.61	492.697	433.055	0.140284	6.12719e-74		H00458///Syndromic craniosynostoses+++H01753///Antley-Bixler syndrome+++H02315///Disordered steroidogenesis due to cytochrome P450 oxidoreductase
18986	'Pou2f1'	mRNA	0.31	0.25	0.09	0.08	0.18	0.08	0.09	0.31	0.1825	0.165	0.275401	0.0185564	05168///Herpes simplex virus 1 infection+++05417///Lipid and atherosclerosis
19012	'Plpp1'	mRNA	5.69	2.42	3.58	3.46	2.91	6.13	4.96	3.1	3.7875	4.275	-0.25702	0.0158379	00561///Glycerolipid metabolism+++00564///Glycerophospholipid metabolism+++00565///Ether lipid metabolism+++00600///Sphingolipid metabolism+++04072///Phospholipase D signaling pathway+++04666///Fc gamma R-mediated phagocytosis+++04975///Fat digestion and absorption+++05231///Choline metabolism in cancer
19013	'Ppara'	mRNA	74.76	36.34	32.27	21.24	35.88	22.1	26.16	53.44	41.1525	34.395	0.191477	2.57722e-34	03320///PPAR signaling pathway+++04024///cAMP signaling pathway+++04920///Adipocytokine signaling pathway+++04922///Glucagon signaling pathway+++04931///Insulin resistance+++04932///Non-alcoholic fatty liver disease+++04936///Alcoholic liver disease+++05160///Hepatitis C+++05207///Chemical carcinogenesis - receptor activation+++05415///Diabetic cardiomyopathy
19017	'Ppargc1a'	mRNA	2.35	1.09	0.68	1.14	1.12	0.73	0.74	1.44	1.315	1.0075	0.304515	0.00123167	04152///AMPK signaling pathway+++04211///Longevity regulating pathway+++04371///Apelin signaling pathway+++04714///Thermogenesis+++04910///Insulin signaling pathway+++04920///Adipocytokine signaling pathway+++04922///Glucagon signaling pathway+++04931///Insulin resistance+++04936///Alcoholic liver disease+++05016///Huntington disease
19018	'Scand1'	mRNA	55.69	71.35	76.63	97.44	69.28	91.93	128.34	74.27	75.2775	90.955	-0.299664	3.73728e-15
19024	'Ppfibp2'	mRNA	8.62	7.34	6.33	4.94	8.72	4.18	7.7	10.27	6.8075	7.7175	-0.198521	0.000263195
19025	'Ctsa'	mRNA	128.77	111.01	103.71	103.21	118.98	99.14	107.95	129.12	111.675	113.797	-0.0601904	0.000311406	04142///Lysosome+++04614///Renin-angiotensin system	H00276///Galactosialidosis+++H00422///Glycoproteinoses
19035	'Ppib'	mRNA	280.12	366.33	353.74	351.83	352.38	334.2	470.48	396.92	338.005	388.495	-0.224264	1.61341e-47		H00506///Osteogenesis imperfecta
19039	'Lgals3bp'	mRNA	38.84	79.34	25.2	17.66	31.52	21.77	52.86	79.06	40.26	46.3025	-0.230862	2.59572e-17
19041	'Ppl'	mRNA	2.44	1.14	1.74	1.14	1.66	2.41	1.68	1.84	1.615	1.8975	-0.30149	8.86747e-05
19042	'Ppm1a'	mRNA	72.87	43.82	51.74	47.07	49.58	45.42	36.59	50.44	53.875	45.5075	0.186251	1.61069e-17	04010///MAPK signaling pathway
19045	'Ppp1ca'	mRNA	143.91	132.71	133.34	133.94	126.64	123.6	124.07	132.1	135.975	126.603	0.0702439	0.000653122	03015///mRNA surveillance pathway+++04022///cGMP-PKG signaling pathway+++04024///cAMP signaling pathway+++04114///Oocyte meiosis+++04218///Cellular senescence+++04261///Adrenergic signaling in cardiomyocytes+++04270///Vascular smooth muscle contraction+++04390///Hippo signaling pathway+++04510///Focal adhesion+++04611///Platelet activation+++04720///Long-term potentiation+++04728///Dopaminergic s…	H00523///Noonan syndrome and related disorders+++H02191///Noonan-like syndrome with loose anagen hair
19046	'Ppp1cb'	mRNA	31.85	23.66	23.44	21.92	19.13	22.69	19.17	26.07	25.2175	21.765	0.170445	1.3461e-10	03015///mRNA surveillance pathway+++04022///cGMP-PKG signaling pathway+++04024///cAMP signaling pathway+++04114///Oocyte meiosis+++04218///Cellular senescence+++04261///Adrenergic signaling in cardiomyocytes+++04270///Vascular smooth muscle contraction+++04390///Hippo signaling pathway+++04510///Focal adhesion+++04611///Platelet activation+++04720///Long-term potentiation+++04728///Dopaminergic s…	H00523///Noonan syndrome and related disorders+++H02191///Noonan-like syndrome with loose anagen hair
19052	'Ppp2ca'	mRNA	82.55	62.35	62.44	53.59	59.27	60.19	60.53	83.44	65.2325	65.8575	-0.055487	0.0198518	03015///mRNA surveillance pathway+++04013///MAPK signaling pathway - fly+++04071///Sphingolipid signaling pathway+++04114///Oocyte meiosis+++04136///Autophagy - other+++04140///Autophagy - animal+++04151///PI3K-Akt signaling pathway+++04152///AMPK signaling pathway+++04261///Adrenergic signaling in cardiomyocytes+++04350///TGF-beta signaling pathway+++04390///Hippo signaling pathway+++04391///Hip…	H02470///Neurodevelopmental disorder with structural brain abnormalities
19053	'Ppp2cb'	mRNA	27.32	23.01	25.88	26.42	20.26	26.51	23.39	21.17	25.6575	22.8325	0.136615	0.000699064	03015///mRNA surveillance pathway+++04013///MAPK signaling pathway - fly+++04071///Sphingolipid signaling pathway+++04114///Oocyte meiosis+++04136///Autophagy - other+++04140///Autophagy - animal+++04151///PI3K-Akt signaling pathway+++04152///AMPK signaling pathway+++04261///Adrenergic signaling in cardiomyocytes+++04350///TGF-beta signaling pathway+++04390///Hippo signaling pathway+++04391///Hip…	H02470///Neurodevelopmental disorder with structural brain abnormalities
19055	'Ppp3ca'	mRNA	8.36	5.56	7.15	5.7	6.93	7.86	7.5	6.35	6.6925	7.16	-0.128872	0.00399599	04010///MAPK signaling pathway+++04020///Calcium signaling pathway+++04022///cGMP-PKG signaling pathway+++04114///Oocyte meiosis+++04218///Cellular senescence+++04310///Wnt signaling pathway+++04360///Axon guidance+++04370///VEGF signaling pathway+++04380///Osteoclast differentiation+++04625///C-type lectin receptor signaling pathway+++04650///Natural killer cell mediated cytotoxicity+++04658///T…	H00606///Early infantile epileptic encephalopathy+++H02150///Infantile or early childhood epileptic encephalopathy
19056	'Ppp3cb'	mRNA	12.27	7.46	6.64	5.62	6.56	6.13	5.69	7.07	7.9975	6.3625	0.232604	4.35568e-05	04010///MAPK signaling pathway+++04020///Calcium signaling pathway+++04022///cGMP-PKG signaling pathway+++04114///Oocyte meiosis+++04218///Cellular senescence+++04310///Wnt signaling pathway+++04360///Axon guidance+++04370///VEGF signaling pathway+++04380///Osteoclast differentiation+++04625///C-type lectin receptor signaling pathway+++04650///Natural killer cell mediated cytotoxicity+++04658///T…	H00606///Early infantile epileptic encephalopathy+++H02150///Infantile or early childhood epileptic encephalopathy
19058	'Ppp3r1'	mRNA	25.51	16.91	17.56	14.91	14.4	17.58	14.6	19.4	18.7225	16.495	0.131244	0.000409047	04010///MAPK signaling pathway+++04020///Calcium signaling pathway+++04022///cGMP-PKG signaling pathway+++04114///Oocyte meiosis+++04218///Cellular senescence+++04310///Wnt signaling pathway+++04360///Axon guidance+++04370///VEGF signaling pathway+++04380///Osteoclast differentiation+++04625///C-type lectin receptor signaling pathway+++04650///Natural killer cell mediated cytotoxicity+++04658///T…
19062	'Inpp5k'	mRNA	5.5	4.1	4.39	3.05	4.83	3.38	4.4	5.76	4.26	4.5925	-0.155565	0.0425973	00562///Inositol phosphate metabolism	H00590///Congenital muscular dystrophies (CMD/MDC)
19072	'Prep'	mRNA	16.08	11.74	12.63	11.21	11.79	10.3	12.96	12.89	12.915	11.985	0.125822	0.00119628	04614///Renin-angiotensin system
19073	'Srgn'	mRNA	6.55	4.33	5.64	5.76	5.26	10.38	6.22	4.22	5.57	6.52	-0.271332	0.0117836
19075	'Prim1'	mRNA	1.34	0.93	0.54	0.85	1.34	1.11	1.74	1.5	0.915	1.4225	-0.696043	0.000756899	03030///DNA replication
19079	'Prkab1'	mRNA	14.32	10.47	10.4	8.71	9.46	10.59	11.95	15.43	10.975	11.8575	-0.158034	0.00413211	04068///FoxO signaling pathway+++04152///AMPK signaling pathway+++04211///Longevity regulating pathway+++04213///Longevity regulating pathway - multiple species+++04371///Apelin signaling pathway+++04530///Tight junction+++04710///Circadian rhythm+++04714///Thermogenesis+++04910///Insulin signaling pathway+++04920///Adipocytokine signaling pathway+++04921///Oxytocin signaling pathway+++04922///Gl…
19084	'Prkar1a'	mRNA	47.4	32.35	29.67	29.05	28.83	28.51	29.93	41.3	34.6175	32.1425	0.0590151	0.0165505	04910///Insulin signaling pathway	H00260///Pigmented micronodular adrenocortical disease+++H01102///Pituitary adenomas+++H01431///Cushing syndrome+++H01820///Carney complex+++H02211///Acrodysostosis
19087	'Prkar2a'	mRNA	25.74	12.77	11.96	9.11	12.6	9.47	9.99	19.74	14.895	12.95	0.136754	1.0949e-05	04910///Insulin signaling pathway	H00260///Pigmented micronodular adrenocortical disease+++H01102///Pituitary adenomas+++H01431///Cushing syndrome+++H01820///Carney complex+++H02211///Acrodysostosis
19089	'Prkcsh'	mRNA	78.56	73.54	76.84	71.03	74.91	68.03	87.58	82.94	74.9925	78.365	-0.0964131	4.77725e-06	04141///Protein processing in endoplasmic reticulum	H00545///Polycystic liver disease
19106	'Eif2ak2'	mRNA	3.23	3.89	1.89	0.91	1.71	1.77	2.08	2.75	2.48	2.0775	0.174908	0.0155135	04141///Protein processing in endoplasmic reticulum+++04217///Necroptosis+++05010///Alzheimer disease+++05160///Hepatitis C+++05162///Measles+++05164///Influenza A+++05165///Human papillomavirus infection+++05167///Kaposi sarcoma-associated herpesvirus infection+++05168///Herpes simplex virus 1 infection+++05169///Epstein-Barr virus infection+++05171///Coronavirus disease - COVID-19+++05203///Vir…	H02457///Developmental delay, leukoencephalopathy, and neurologic decompensation
19116	'Prlr'	mRNA	44.68	27.85	20.11	16.24	24.62	21.47	10.99	30.69	27.22	21.9425	0.176567	5.30275e-11	04060///Cytokine-cytokine receptor interaction+++04080///Neuroactive ligand-receptor interaction+++04151///PI3K-Akt signaling pathway+++04630///JAK-STAT signaling pathway+++04917///Prolactin signaling pathway	H01388///Hyperprolactinemia
19122	'Prnp'	mRNA	21.3	17.15	11.77	10.74	11.78	10.01	10.35	18.99	15.24	12.7825	0.136569	0.00299009	04216///Ferroptosis+++05020///Prion disease+++05022///Pathways of neurodegeneration - multiple diseases	H00061///Prion disease+++H01243///Huntington disease-like syndrome
19123	'Proc'	mRNA	520.79	546.21	505.34	501.78	520.35	547.13	523.49	494.52	518.53	521.372	-0.0428769	5.22278e-06	04610///Complement and coagulation cascades	H00223///Inherited thrombophilia+++H01723///Deep vein thrombosis
19125	'Prodh'	mRNA	147.73	148.81	108.55	116.13	133.58	133.01	143.96	143.01	130.305	138.39	-0.130248	5.62825e-18	00330///Arginine and proline metabolism	H00190///Hyperprolinemia+++H01649///Schizophrenia
19128	'Pros1'	mRNA	28.45	19.39	21.09	18.43	21.31	21.25	20.27	29.25	21.84	23.02	-0.0986796	0.00164123	04610///Complement and coagulation cascades	H00223///Inherited thrombophilia+++H01723///Deep vein thrombosis
19134	'Prpf4b'	mRNA	4.55	2.43	2.43	1.79	2.51	2.5	1.82	2.8	2.8	2.4075	0.125114	0.0306353
19141	'Lgmn'	mRNA	39.94	38.72	31.36	26.57	27.96	33.16	36.41	42.38	34.1475	34.9775	-0.0783673	0.01703	04142///Lysosome+++04612///Antigen processing and presentation
19152	'Prtn3'	mRNA	0.3	0.83	0.49	0.53	0.5	1.18	1.28	2.14	0.5375	1.275	-1.23194	0.000130225
19156	'Psap'	mRNA	419.45	325.41	287.13	255.39	281.9	287.09	301.15	408.95	321.845	319.772	-0.0316636	0.000459063	00600///Sphingolipid metabolism+++04142///Lysosome	H00057///Parkinson disease+++H00126///Gaucher disease+++H00127///Metachromatic leukodystrophy+++H00135///Krabbe disease+++H00423///Sphingolipidosis+++H01239///Combined SAP deficiency
19157	'Cyth1'	mRNA	17.96	14.28	9.81	10.08	10.7	12.09	13.33	18.78	13.0325	13.725	-0.111259	0.00624864	04072///Phospholipase D signaling pathway+++04144///Endocytosis+++05130///Pathogenic Escherichia coli infection+++05131///Shigellosis+++05132///Salmonella infection
19158	'Cyth2'	mRNA	18.34	13.78	12.29	14.57	13.06	13.73	11.76	14.87	14.745	13.355	0.105273	0.0244581	04072///Phospholipase D signaling pathway+++04144///Endocytosis+++05130///Pathogenic Escherichia coli infection+++05131///Shigellosis+++05132///Salmonella infection
19164	'Psen1'	mRNA	20.24	15.57	13.27	11	12.86	10.12	12.57	18.55	15.02	13.525	0.105562	0.0129292	04310///Wnt signaling pathway+++04330///Notch signaling pathway+++04361///Axon regeneration+++04722///Neurotrophin signaling pathway+++05010///Alzheimer disease+++05022///Pathways of neurodegeneration - multiple diseases+++05165///Human papillomavirus infection	H00056///Alzheimer disease+++H00078///Frontotemporal lobar degeneration+++H00294///Dilated cardiomyopathy+++H00681///Acne inversa
[truncated: 3,854 more rows]
